# Supplementary material for: A-MADMAN: Annotation-based microarray data meta-analysis tool
Source: BMC Bioinformatics. 2009 Jun 29;10:201. doi: 10.1186/1471-2105-10-201 (PMC2711946; doi:10.1186/1471-2105-10-201)
Supplement: Additional file 1 — A-MADMAN 1.4 source code. Version 1.4 of A-MADMAN source code. [file 1471-2105-10-201-S1.zip]

Archive with 215 entries (186 files):
- amadman/
- amadman/daemonize.py
- amadman/manage.py
- amadman/__init__.py
- amadman/dbuilder.conf
- amadman/myadmin.py
- amadman/ua_manager/
- amadman/ua_manager/views/
- amadman/ua_manager/views/analyses.py
- amadman/ua_manager/views/__init__.py
- amadman/ua_manager/views/views.py
- amadman/ua_manager/admin.py
- amadman/ua_manager/logicalparser.py
- amadman/ua_manager/json.py
- amadman/ua_manager/__init__.py
- amadman/ua_manager/processors.py
- amadman/ua_manager/static.py
- amadman/ua_manager/migrations/
- amadman/ua_manager/migrations/0004_drop_internal_job.py
- amadman/ua_manager/migrations/0001_initial.py
- amadman/ua_manager/migrations/0007_create_custom_workflow.py
- amadman/ua_manager/migrations/0006_add_job_column_from_asyncdaemon.py
- amadman/ua_manager/migrations/0003_add_project_keys.py
- amadman/ua_manager/migrations/0008_add_workflow_to_analysis.py
- amadman/ua_manager/migrations/__init__.py
- amadman/ua_manager/migrations/0002_add_uagroup_and_project.py
- amadman/ua_manager/migrations/0013_add_use_custom_field_to_analysis_model.py
- amadman/ua_manager/migrations/0012_add_fresh_field_to_analysis.py
- amadman/ua_manager/migrations/0011_create_basket_cache.py
- amadman/ua_manager/migrations/0009_add_project_to_customworkflow.py
- amadman/ua_manager/migrations/0010_remove_samples_from_basket.py
- amadman/ua_manager/migrations/0005_drop_job_table.py
- amadman/ua_manager/migrations/0014_add_builtin_workflow_field_to_analysis_model.py
- amadman/ua_manager/models.py
- amadman/ua_manager/auth.py
- amadman/ua_manager/ua.py
- amadman/ua_manager/decorators.py
- amadman/ua_manager/analtools.py
- amadman/ua_manager/error.py
- amadman/ua_manager/libs/
- amadman/ua_manager/libs/__init__.py
- amadman/ua_manager/libs/urlgrabber/
- amadman/ua_manager/libs/urlgrabber/grabber.py
- amadman/ua_manager/libs/urlgrabber/__init__.py
- amadman/ua_manager/libs/urlgrabber/keepalive.py
- amadman/ua_manager/libs/urlgrabber/mirror.py
- amadman/ua_manager/libs/urlgrabber/progress.py
- amadman/ua_manager/libs/urlgrabber/byterange.py
- amadman/ua_manager/libs/ply/
- amadman/ua_manager/libs/ply/lex.py
- amadman/ua_manager/libs/ply/yacc.py
- amadman/ua_manager/libs/ply/__init__.py
- amadman/ua_manager/utils.py
- amadman/ua_manager/helpers.py
- amadman/ua_manager/media/
- amadman/ua_manager/media/flowchart.png
- amadman/ua_manager/media/jquery.js
- amadman/ua_manager/media/jquery.corner.js
- amadman/ua_manager/media/analyses.js
- amadman/ua_manager/media/baskets.js
- amadman/ua_manager/media/tags.js
- amadman/ua_manager/media/uamanager.css
- amadman/ua_manager/media/series_details.js
- amadman/ua_manager/media/sorry.jpg
- amadman/ua_manager/media/amadmanlogo.png
- amadman/ua_manager/media/uamanager.js
- amadman/ua_manager/media/basket_details.js
- amadman/ua_manager/media/home.css
- amadman/ua_manager/media/docs/
- amadman/ua_manager/media/docs/linux-installation.html
- amadman/ua_manager/media/docs/assign.png
- amadman/ua_manager/media/docs/amadman.css
- amadman/ua_manager/media/docs/platform-integration-thumb.png
- amadman/ua_manager/media/docs/.gitignore
- amadman/ua_manager/media/docs/tutorial.html
- amadman/ua_manager/media/docs/general.html
- amadman/ua_manager/media/docs/assign-thumb.png
- amadman/ua_manager/media/docs/platform-integration.png
- amadman/ua_manager/media/cartman.jpg
- amadman/ua_manager/media/assign.js
- amadman/ua_manager/media/jquery.checkboxes.js
- amadman/ua_manager/media/screenshot2.png
- amadman/ua_manager/media/extract.js
- amadman/ua_manager/media/analysis.js
- amadman/ua_manager/media/schema.png
- amadman/ua_manager/media/Makefile
- amadman/ua_manager/media/amadman.png
- amadman/ua_manager/media/microarray.gif
- amadman/ua_manager/media/jquery.tablesorter.js
- amadman/ua_manager/media/series.js
- amadman/ua_manager/media/sample_details.js
- amadman/ua_manager/forms.py
- amadman/ua_manager/tests.py
- amadman/ua_manager/templates/
- amadman/ua_manager/templates/custom_all.dhtml
- amadman/ua_manager/templates/basket.dhtml
- amadman/ua_manager/templates/series_details.dhtml
- amadman/ua_manager/templates/basic.rtmpl
- amadman/ua_manager/templates/assignstats.dhtml
- amadman/ua_manager/templates/preview.dhtml
- amadman/ua_manager/templates/base.rtmpl
- amadman/ua_manager/templates/basket_details.dhtml
- amadman/ua_manager/templates/projects.dhtml
- amadman/ua_manager/templates/samples.dhtml
- amadman/ua_manager/templates/analyses.dhtml
- amadman/ua_manager/templates/paginator.dhtml
- amadman/ua_manager/templates/just_rma.rtmp
- amadman/ua_manager/templates/base_analysis.rtmpl
- amadman/ua_manager/templates/series.dhtml
- amadman/ua_manager/templates/not_authorized.dhtml
- amadman/ua_manager/templates/baskets.dhtml
- amadman/ua_manager/templates/assign.dhtml
- amadman/ua_manager/templates/extract.dhtml
- amadman/ua_manager/templates/samples_paginated.dhtml
- amadman/ua_manager/templates/analysis.dhtml
- amadman/ua_manager/templates/custom-docs.dhtml
- amadman/ua_manager/templates/admin/
- amadman/ua_manager/templates/admin/base.html
- amadman/ua_manager/templates/admin/base_site.html
- amadman/ua_manager/templates/admin/index.html
- amadman/ua_manager/templates/ua_manager.dhtml
- amadman/ua_manager/templates/custom_details.dhtml
- amadman/ua_manager/templates/analysis_details.dhtml
- amadman/ua_manager/templates/sample_details.dhtml
- amadman/ua_manager/templates/login.dhtml
- amadman/ua_manager/templates/tags.dhtml
- amadman/ua_manager/management/
- amadman/ua_manager/management/__init__.py
- amadman/ua_manager/management/commands/
- amadman/ua_manager/management/commands/__init__.py
- amadman/ua_manager/management/commands/geotodb.py
- amadman/ua_manager/management/commands/geoget.py
- amadman/ua_manager/urls/
- amadman/ua_manager/urls/custom.py
- amadman/ua_manager/urls/analyses.py
- amadman/ua_manager/urls/__init__.py
- amadman/ua_manager/urls/assign.py
- amadman/ua_manager/urls/samples.py
- amadman/ua_manager/urls/projects.py
- amadman/ua_manager/urls/series.py
- amadman/ua_manager/urls/tags.py
- amadman/ua_manager/urls/baskets.py
- amadman/ua_manager/templatetags/
- amadman/ua_manager/templatetags/custom.py
- amadman/ua_manager/templatetags/__init__.py
- amadman/ua_manager/templatetags/R.py
- amadman/ua_manager/GEO.py
- amadman/.gitmodules
- amadman/myauthadmin.py
- amadman/amadman.iss
- amadman/urls.py
- amadman/.gitignore
- amadman/georc.example
- amadman/south/
- amadman/south/__init__.py
- amadman/south/docs/
- amadman/south/docs/CHANGELOG
- amadman/south/docs/LICENSE
- amadman/south/docs/CONTRIBUTING
- amadman/south/docs/README
- amadman/south/.gitignore
- amadman/south/setup.py
- amadman/south/south/
- amadman/south/south/orm.py
- amadman/south/south/__init__.py
- amadman/south/south/tests/
- amadman/south/south/tests/db.py
- amadman/south/south/tests/__init__.py
- amadman/south/south/tests/fakeapp/
- amadman/south/south/tests/fakeapp/__init__.py
- amadman/south/south/tests/fakeapp/migrations/
- amadman/south/south/tests/fakeapp/migrations/0001_spam.py
- amadman/south/south/tests/fakeapp/migrations/0002_eggs.py
- amadman/south/south/tests/fakeapp/migrations/__init__.py
- amadman/south/south/tests/fakeapp/migrations/0003_alter_spam.py
- amadman/south/south/tests/fakeapp/models.py
- amadman/south/south/tests/modelsparser.py
- amadman/south/south/tests/logic.py
- amadman/south/south/db/
- amadman/south/south/db/generic.py
- amadman/south/south/db/sql_server/
- amadman/south/south/db/sql_server/pyodbc.py
- amadman/south/south/db/sql_server/__init__.py
- amadman/south/south/db/postgresql_psycopg2.py
- amadman/south/south/db/__init__.py
- amadman/south/south/db/mysql.py
- amadman/south/south/db/sqlite3.py
- amadman/south/south/models.py
- amadman/south/south/modelsparser.py
- amadman/south/south/migration.py
- amadman/south/south/management/
- amadman/south/south/management/__init__.py
- amadman/south/south/management/commands/
- amadman/south/south/management/commands/startmigration.py
- amadman/south/south/management/commands/__init__.py
- amadman/south/south/management/commands/migrate.py
- amadman/south/south/management/commands/test.py
- amadman/south/south/management/commands/syncdb.py
- amadman/localconf-skeleton.py
- amadman/settings.py
- amadman/start.py
- amadman/mtasyncdaemon/
- amadman/mtasyncdaemon/__init__.py
- amadman/mtasyncdaemon/mtasyncd.py
- amadman/mtasyncdaemon/migrations/
- amadman/mtasyncdaemon/migrations/0001_initial.py
- amadman/mtasyncdaemon/migrations/__init__.py
- amadman/mtasyncdaemon/models.py
- amadman/mtasyncdaemon/views.py
- amadman/mtasyncdaemon/.gitignore
- amadman/mtasyncdaemon/management/
- amadman/mtasyncdaemon/management/__init__.py
- amadman/mtasyncdaemon/management/commands/
- amadman/mtasyncdaemon/management/commands/__init__.py
- amadman/mtasyncdaemon/management/commands/mtasyncd.py
