# Supplementary material for: A-MADMAN: Annotation-based microarray data meta-analysis tool
Source: BMC Bioinformatics. 2009 Jun 29;10:201. doi: 10.1186/1471-2105-10-201 (PMC2711946; doi:10.1186/1471-2105-10-201)
Supplement: Additional file 1 — A-MADMAN 1.4 source code. Version 1.4 of A-MADMAN source code. [file 1471-2105-10-201-S1.zip › amadman/myadmin.py]

from django.conf import settings

def autodiscover():
    for appname in settings.ADMIN_ENABLED_APPS:
        __import__(appname+".admin")
        #patched version of django.contrib.auth.admin that registers only User with only basic fields exposed
        import myauthadmin
