# Supplementary material for: A-MADMAN: Annotation-based microarray data meta-analysis tool
Source: BMC Bioinformatics. 2009 Jun 29;10:201. doi: 10.1186/1471-2105-10-201 (PMC2711946; doi:10.1186/1471-2105-10-201)
Supplement: Additional file 1 — A-MADMAN 1.4 source code. Version 1.4 of A-MADMAN source code. [file 1471-2105-10-201-S1.zip › amadman/ua_manager/views/analyses.py]

# Copyright 2008 Andrea Bisognin <andrea.bisognin@gmail.com>
#
# This file is part of amadman
# amadman is free software; you can redistribute it and/or modify
# it under the terms of the GNU General Public License as published by
# the Free Software Foundation; either version 3 of the License, or
# (at your option) any later version.
#
# amadman is distributed in the hope that it will be useful,
# but WITHOUT ANY WARRANTY; without even the implied warranty of
# MERCHANTABILITY or FITNESS FOR A PARTICULAR PURPOSE.  See the
# GNU General Public License for more details.
#
# You should have received a copy of the GNU General Public License
# along with this program.  If not, see <http://www.gnu.org/licenses/>.

from django.http import HttpResponseRedirect
from django.http import HttpResponse
from django.http import Http404
from django.contrib.auth.decorators import user_passes_test
from django.template import RequestContext
from ua_manager.models import *
from ua_manager.forms import *
from ua_manager.decorators import *
from ua_manager.utils import *
from ua_manager.error import NuamException
from ua_manager.analtools import build_work_env, sanity_check, update_analyses_freshness
from ua_manager.utils import send_error_message
import shutil
import ua_manager.json as json
from ua_manager.views.views import user_is_authenticated
from django.shortcuts import render_to_response
import ua_manager.auth as auth
from ua_manager.processors import rcp
import sys

@user_passes_test(user_is_authenticated,login_url="/amadman/login/")
@auth.ua_resource_authorization
def analysis_new(request,project=None):
    form=None
    if request.method=="POST":
        form=NewAnalysisForm(request.POST)
        workflows=CustomWorkflow.objects.filter(project=project)
        choices=[(workflow.id,workflow.name) for workflow in workflows]
        form.fields.get('custom_Workflows').choices=choices
        builtin_choices=settings.BUILTIN_WORKFLOWS.items()
        form.fields.get('builtin_Workflows').choices=builtin_choices
 
        if form.is_valid():
            baskets=request.session['selected_baskets']
            try:
                sanity_check(baskets)
            except NuamException, e:
                send_error_message(request.user,e.message)
                return HttpResponseRedirect('/amadman/baskets/all/')
                
            analysis=Analysis()
            analysis.project=project
            analysis.save()

            build_work_env_job=Job()
            build_work_env_job.external=False
            build_work_env_job.command="ua_manager.analtools.build_work_env_from_id"
            build_work_env_job.args=analysis.id
            build_work_env_job.status=Job.QUEUED
            build_work_env_job.user=request.user
            build_work_env_job.save()
            
            
            

            job=Job()
            job.external=True
            job.command=settings.R_BIN
            job.status=job.WAITING
            job.user=request.user
            job.add_dependency(build_work_env_job)
            job.save()
            
            analysis.job=job
            analysis.name=form.cleaned_data['name']
            #workflow=form.cleaned_data['builtin_Workflows']
            use_custom=form.cleaned_data['use_Custom']
            if use_custom:
                analysis.use_custom=True
                workflow=form.cleaned_data['custom_Workflows']
                analysis.workflow=CustomWorkflow.objects.get(id=int(workflow))
            else:
                analysis.use_custom=False
                workflow=form.cleaned_data['builtin_Workflows']
                analysis.builtin_workflow=workflow
            
            
            analysis.save()
            job.workdir=analysis.get_work_dir()
            the_file=os.path.join(settings.WORK_HOME,analysis.name,"code.R").replace("\\","/")
            if sys.platform == 'win32':
                the_file='"%s"' % the_file
            job.args=" --slave  --file=%s" % the_file
            job.save()
            

            build_work_env_job.status=job.WAITING
            build_work_env_job.save()

            for basket in baskets:
                analysis.baskets.add(basket)
            analysis.save()
            return HttpResponseRedirect('/amadman/analyses/all/')
    
    if not form:
        workflows=CustomWorkflow.objects.filter(project=project)
        choices=[(workflow.id,workflow.name) for workflow in workflows]
        form=NewAnalysisForm()
        form.fields.get('custom_Workflows').choices=choices
        builtin_choices=settings.BUILTIN_WORKFLOWS.items()
        form.fields.get('builtin_Workflows').choices=builtin_choices
        
    context={
        'form':form
        }
    return render_to_response("analysis.dhtml",context,rcp(request))


@user_passes_test(user_is_authenticated,login_url="/amadman/login/")
@auth.ua_resource_authorization
def analyses_all(request,project=None):
    if request.method=='POST':
        action=request.POST.get('check_freshness')
        if action:
            update_analyses_freshness()
    analyses=project.analysis_set.get_query_set()
    deleted_analyses=[analysis for analysis in analyses if analysis.job.status==Job.DELETED]
    for analysis in deleted_analyses:
        job=analysis.job
        job.delete()
        analysis.delete()
    analyses=project.analysis_set.get_query_set()
    context={
        'analyses':analyses,
        }
    return render_to_response("analyses.dhtml",context,rcp(request))

@user_passes_test(user_is_authenticated,login_url="/amadman/login/")
@auth.ua_resource_authorization
def analyses_delete(request,id,project=None):
    analysis=Analysis.objects.get(id=id)

    rm_work_env_job=Job()
    rm_work_env_job.external=False
    rm_work_env_job.command="ua_manager.analtools.rm_work_env_from_id"
    rm_work_env_job.args=analysis.id
    rm_work_env_job.callback="ua_manager.analtools.deletion_done"
    rm_work_env_job.callbackargs=analysis.id
    rm_work_env_job.status=Job.WAITING
    rm_work_env_job.user=request.user
    rm_work_env_job.save()

    return HttpResponseRedirect('/amadman/analyses/all/')

@user_passes_test(user_is_authenticated,login_url="/amadman/login/")
@auth.ua_resource_authorization
def analysis_abort(request,id,project=None):
    analysis=Analysis.objects.get(id=id)
    analysis.job.status=Job.ABORTED
    analysis.job.save()
    
    return HttpResponseRedirect('/amadman/analyses/all/')

@user_passes_test(user_is_authenticated,login_url="/amadman/login/")
def get_analyses_status(request):
    query=request.POST.get("ids")
    ids=[ id.split("-")[1] for id in query.split(",") ]
    analyses=[ Analysis.objects.get(id=id) for id in ids  ]
    dictionary= dict ([ ("status-" + str(analysis.id) , analysis.job.get_status_display() ) for analysis in analyses  ])
    json_writer=json.JsonWriter()
    response=json_writer.write(dictionary)
    return HttpResponse(response,mimetype="application/json")


@user_passes_test(user_is_authenticated,login_url="/amadman/login/")
@auth.ua_resource_authorization
def analysis_details(request,id,project=None):
    analysis=Analysis.objects.get(id=id)
    status = analysis.get_status()
    context= {
        'analysis':analysis,
        'status':status
        }
    return render_to_response("analysis_details.dhtml",context,rcp(request))
    
    
