# Supplementary material for: A-MADMAN: Annotation-based microarray data meta-analysis tool
Source: BMC Bioinformatics. 2009 Jun 29;10:201. doi: 10.1186/1471-2105-10-201 (PMC2711946; doi:10.1186/1471-2105-10-201)
Supplement: Additional file 1 — A-MADMAN 1.4 source code. Version 1.4 of A-MADMAN source code. [file 1471-2105-10-201-S1.zip › amadman/ua_manager/views/views.py]

# Copyright 2008 Andrea Bisognin <andrea.bisognin@gmail.com>
#
# This file is part of amadman
# amadman is free software; you can redistribute it and/or modify
# it under the terms of the GNU General Public License as published by
# the Free Software Foundation; either version 3 of the License, or
# (at your option) any later version.
#
# amadman is distributed in the hope that it will be useful,
# but WITHOUT ANY WARRANTY; without even the implied warranty of
# MERCHANTABILITY or FITNESS FOR A PARTICULAR PURPOSE.  See the
# GNU General Public License for more details.
#
# You should have received a copy of the GNU General Public License
# along with this program.  If not, see <http://www.gnu.org/licenses/>.

from django.conf import settings
from django.core.paginator import Paginator , InvalidPage
from django.contrib.auth.decorators import user_passes_test
from django.template import RequestContext
from django.http import HttpResponseRedirect
from django.http import HttpResponse
from django.http import Http404
from django.shortcuts import render_to_response as _render_to_response
from ua_manager.models import *
from ua_manager.forms import *
from ua_manager.decorators import *
from ua_manager.utils import *
import ua_manager.logicalparser as parser
from ua_manager.error import NuamException
from ua_manager.analtools import build_work_env, sanity_check
from ua_manager.utils import send_error_message
import shutil
import ua_manager.json as json
import ua_manager.auth as auth
from ua_manager.processors import rcp
from django.core.urlresolvers import reverse
from django.core.cache import cache

@with_context_instance
def render_to_response(*args,**keywords):
    return _render_to_response(*args,**keywords)

def user_is_authenticated(user):
    return user.is_authenticated()


@user_passes_test(user_is_authenticated,login_url="/amadman/login/")
@auth.ua_resource_authorization
def series_all(request,project=None):
    series=project.series_set.get_query_set()
    context ={
        'allseries':series
        }
    return render_to_response('series.dhtml',context,rcp(request))


def redirect_to_index(request):
    return HttpResponseRedirect('/amadman/')

def index(request):
    context={}
    return render_to_response('ua_manager.dhtml',context,rcp(request))

@user_passes_test(user_is_authenticated,login_url="/amadman/login/")
@auth.ua_resource_authorization
def series_details(request,id,project=None):
    series_id=id
    #responds  to a form used for
    #mass annotation of samples pertaining to a series
    if request.method=='POST':
        action=request.POST.get('action')
        
        if action == "refresh-platforms":
            series=Series.objects.get(id=id)
            samples=series.sample_set.all()
            for sample in samples:
                sample.chipname=""
                sample.save()
            return HttpResponseRedirect('/amadman/series/'+str(series_id)+'/')   
        
        items=request.POST.items()
        selected_ids=[ int(a.replace("sample_","")) for a,b in items if a.startswith("sample_")  ]
        request.session["prevselection"]=selected_ids
        samples=[Sample.objects.get(id=id)  for id in  selected_ids]
        tags_ids=request.POST.getlist('tags')
        tags=[Tag.objects.get(id=n) for n in tags_ids ]
        for sample in samples:
            tag_names=[tag.name for tag in sample.tags.get_query_set()]
            for tag in tags:
                if action=="add":
                    if  not (tag.name in tag_names):
                        sample.tags.add(tag)
                if action=="remove":
                    if tag.name in tag_names:
                        sample.tags.remove(tag)
            sample.save()
        return HttpResponseRedirect('/amadman/series/'+str(series_id)+'/')
        
    series=Series.objects.get(id=id)
    samples=Sample.objects.filter(series=id,projects__id=project.id)
    form=SampleTagForm()
    populate_with_tags(form,project=project)
    prevselection=request.session.get("prevselection",[])
    
    context={
        'series':series,
        'samples':samples,
        'form':form,
        'prevselection':prevselection,
        'tag_weights':series.get_tag_weights(project.id)
        }
    return render_to_response('series_details.dhtml',context,rcp(request))


@user_passes_test(user_is_authenticated,login_url="/amadman/login/")
@auth.ua_resource_authorization
def sample_details(request,id,project=None):
    # responds to a form used for annotation of a single sample
    if request.method=='POST':
        action=request.POST.get('action')
        tags_ids=request.POST.getlist('tags')
        sample_id=request.POST.get('sample')
        tags=[Tag.objects.get(id=n) for n in tags_ids ]
        sample=Sample.objects.get(id=sample_id)
        tag_names=[tag.name for tag in sample.tags.get_query_set()]
        for tag in tags:
            if action=="add":
                if  not (tag.name in tag_names):
                    sample.tags.add(tag)
            if action=="remove":
                if tag.name in tag_names:
                    sample.tags.remove(tag)
            sample.save()
        return HttpResponseRedirect('/amadman/sample/'+str(sample.id)+'/')
    
    sample=Sample.objects.get(id=id)
    tags=project.tag_set.get_query_set()
    choices=[(tag.id,tag.name) for tag in tags]
    selections=[tag.id for tag in sample.tags.get_query_set()]
    form=SampleTagForm()
    populate_with_tags(form,project=project)
    form.fields.get('sample').initial=sample.id
    context={
        'sample':sample,
        'form':form
        }
    return render_to_response('sample_details.dhtml',context,rcp(request))

@user_passes_test(user_is_authenticated,login_url="/amadman/login/")
@auth.ua_resource_authorization
def tags_all(request,project=None):
    form=TagForm()
    # responds to a form used to add  a new tag or edit an old one
    if request.method=='POST':
        form=TagForm(request.POST)
        data=form.data
        if form.is_valid():
            name=form.cleaned_data['name']
            description=form.cleaned_data['description']
            action=form.cleaned_data['action']
            if action=="Add":
                already_present=project.tag_set.get_query_set().filter(name=name)
                if not already_present:
                    tag=Tag(name=name,description=description,project=project)
                    tag.save()
            if action=="Edit":
                id=request.POST.get('id')
                tag=Tag.objects.get(id=id)
                tag.name=name
                tag.description=description
                tag.save()

    tags=project.tag_set.get_query_set()
    form.fields.get('action').initial="Add"
    form.submit="Add"
    context={
        'tags':tags,
        'form':form
        }
    return render_to_response('tags.dhtml',context,rcp(request))


@user_passes_test(user_is_authenticated,login_url="/amadman/login/")
@auth.ua_resource_authorization
def tags_delete(request,id,project=None):
    tag=Tag.objects.get(id=id)
    tag.delete()
    return HttpResponseRedirect(reverse('ua_tags_all'))

@user_passes_test(user_is_authenticated,login_url="/amadman/login/")
@auth.ua_resource_authorization
def samples_all(request,project=None):
    samples=project.sample_set.get_query_set()
    context={
        'samples':samples
        }
    return render_to_response('samples.dhtml',context,rcp(request))

@user_passes_test(user_is_authenticated,login_url="/amadman/login/")
@auth.ua_resource_authorization
def samples_bypage(request,page=1,project=None):
    samples=project.sample_set.get_query_set()
    paginator=Paginator(samples,settings.CUSTOM_ITEMS_PER_PAGE)
    
    try:
        page=int(page)
        page=paginator.page(page)
        samples=page.object_list
        
    except InvalidPage:
        raise Http404("Invalid Page "+str(page))

    context={
        'base':"/".join(request.path.split("/")[:-2]),
        'paginator':paginator,
        'page':page,
        'samples':samples
        }
    return render_to_response("samples_paginated.dhtml",context,rcp(request))

@user_passes_test(user_is_authenticated,login_url="/amadman/login/")
@auth.ua_resource_authorization
def extract(request,project=None):
    error=None
    if request.method=='POST':
        action=request.POST.get('action')
        
        expression=request.POST.get('expression')
        samples=Sample.objects.all()
        try:
            samples=[sample for sample in samples if parser.evaluate(expression,sample,project)]
        except parser.UAParseError, ex:
            error=True
            send_error_message(request.user,ex.value)
            samples=[]
            
        
        context={
            'samples':samples,
            'number':len(samples),
            'expression':expression,
            }
        if action == 'preview':
            return render_to_response("preview.dhtml",context,rcp(request))
        elif action == 'go':
            if  samples and not error:
                request.session['extracted_samples']=samples
                request.session['extraction_query']=expression
                return HttpResponseRedirect(reverse('ua_baskets_new'))
            else:
                return render_to_response("preview.dhtml",context,rcp(request))
    
    tags=project.tag_set.get_query_set()
    context={
        'tags':tags
        }
    return render_to_response("extract.dhtml",context,rcp(request))


@user_passes_test(user_is_authenticated,login_url="/amadman/login/")
@auth.ua_resource_authorization
def baskets_new(request,project=None):
    form=None
    if request.method=='POST':
        form=NewBasketForm(request.POST)
        if form.is_valid():
            basket=Basket()
            basket.name=form.cleaned_data["name"]
            basket.description=form.cleaned_data["description"]
            basket.query=request.session["extraction_query"]
            basket.project=project
            basket.save()
            # samples=request.session["extracted_samples"]
            # for sample in samples:
            #     basket.samples.add(sample)
            #basket.save()
            return HttpResponseRedirect(reverse('ua_baskets_all'))
       
    query=request.session["extraction_query"]
    if not form:
        form=NewBasketForm(initial={'query':query})
    context={
        'form':form
        }
    return render_to_response("basket.dhtml",context,rcp(request))


@user_passes_test(user_is_authenticated,login_url="/amadman/login/")
@auth.ua_resource_authorization
def baskets_all(request,project=None):
    if request.method=="POST":
        action=request.POST.get('action')
        if action=="newanalysis":
            items=request.POST.items()
            selected_ids=[ int(a.replace("basket_","")) for a,b in items if a.startswith("basket_")  ]
            baskets=[Basket.objects.get(id=id) for id in selected_ids]
            request.session["selected_baskets"]=baskets
            return HttpResponseRedirect(reverse('ua_analysis_new'))
        
        elif action=="clearcache":
            baskets=Basket.objects.filter(project__id=project.id)
            [cache.delete(basket.name+".count") for basket in baskets]
        
    baskets=project.basket_set.get_query_set()
    context={
        'baskets':baskets
        }
    return render_to_response("baskets.dhtml",context,rcp(request))

@user_passes_test(user_is_authenticated,login_url="/amadman/login/")
def baskets_delete(request,id):
    basket=Basket.objects.get(id=id)
    basket.delete()
    return HttpResponseRedirect(reverse('ua_baskets_all'))


@user_passes_test(user_is_authenticated,login_url="/amadman/login/")
def baskets_details(request, id):
    basket=Basket.objects.get(id=id)
    samples=basket.samples
    
    context= {
        'basket':basket,
        'samples':samples
        }
    
    return render_to_response("basket_details.dhtml",context,rcp(request))


@user_passes_test(user_is_authenticated,login_url="/amadman/login/")
def assign(request,series_id,sample_id=None):
    form=None
    if request.method=="POST":
        form=AssignForm(request.POST)
        if form.is_valid():
            action=form.cleaned_data["action"]
            if action in ["new","save"]:
                sample=Sample.objects.get(Accession=form.cleaned_data['sample'])
                individual=Individual()
                if action=='new':
                    individual.save()
                if action=="save":
                    individual=Individual.objects.get(id=form.cleaned_data['individual'])
                sample.individual=individual
                sample.save()
            if action == 'filter':
                request.session["assign-filter"]=request.POST.get('filter')

            if action == 'auto':
                samples=Sample.objects.filter(series=series_id)
                samples=[sample for sample in samples if not sample.individual]
                for sample in samples:
                    individual=Individual()
                    individual.save()
                    sample.individual=individual
                    sample.save()
        else:
            send_error_message(request.user,str(form.errors))


            return HttpResponseRedirect('/amadman/assign/series/'+series_id+'/sample/'+sample_id+'/')         
        

    
    series=Series.objects.get(id=series_id)
    if sample_id:
        sample=Sample.objects.get(id=sample_id)
    else:
        samples=series.get_samples()
        left_samples=[sample for sample in samples if not sample.individual]
        sample=left_samples[0]
        sample_id=str(sample.id)
        return HttpResponseRedirect('/amadman/assign/series/'+series_id+'/sample/'+sample_id+'/')
    
    filter=request.session.get("assign-filter",None)
    if filter:
        samples=Sample.objects.filter(series=series_id,Title__contains=filter)
    else:
        samples=Sample.objects.filter(series=series_id)
    individual=sample.individual
    if individual:
        individual_id=individual.id
    else:
        individual_id=""
    
    form=AssignForm(initial={'sample':sample.Accession,'individual':individual_id})
    context={
        'series':series,
        'sample':sample,
        'samples':samples,
        'form':form,
        'filter':filter
        }
    return render_to_response("assign.dhtml",context,rcp(request))

@user_passes_test(user_is_authenticated,login_url="/amadman/login/")
@auth.ua_resource_authorization
def assignstats(request,project=None):
    series=[s for s in Series.objects.all() if project in s.projects.get_query_set()]
    left=[]
    for current_series in series:
        samples=current_series.get_samples()
        samples_left=[sample for sample in samples if not sample.individual]
        left.append(len(samples_left))
    stats=dict(zip(series,left))
        
    context={
        'stats':stats
        }
    return render_to_response("assignstats.dhtml",context,rcp(request))

@user_passes_test(user_is_authenticated,login_url="/amadman/login/")
def projects_all(request):
    user = request.user
    projects = auth.get_projects_for_user(user)
    context={
        'projects':projects
        }

    return render_to_response("projects.dhtml",context,rcp(request))


@user_passes_test(user_is_authenticated,login_url="/amadman/login/")
def choose_project(request):
    if request.method=='POST':
        project_id= request.POST.get("project")
        request.session['project_id']=project_id
        return HttpResponseRedirect(reverse('ua_series_all'))


@user_passes_test(user_is_authenticated,login_url="/amadman/login/")
@auth.ua_resource_authorization
def custom_all(request,project=None):
    workflows=CustomWorkflow.objects.filter(project=project)
    context={
        'workflows':workflows
        }
    return render_to_response("custom_all.dhtml",context,rcp(request))

@user_passes_test(user_is_authenticated,login_url="/amadman/login/")
@auth.ua_resource_authorization
def custom_new(request,project=None):
    form = None
    if request.method=='POST':
        form=CustomWorkflowForm(request.POST)
        if form.is_valid():
            workflow=CustomWorkflow(
                name=form.cleaned_data["name"],
                description=form.cleaned_data["description"],
                template=form.cleaned_data["template"],
                project=project
                )
            workflow.save()
            return HttpResponseRedirect(reverse('ua_custom_all'))


            
        
    if not form:    
        form=CustomWorkflowForm(initial={'edit':False})
    context={
        'form':form
        }
    return render_to_response("custom_details.dhtml",context,rcp(request))


@user_passes_test(user_is_authenticated,login_url="/amadman/login/")
@auth.ua_resource_authorization
def custom_edit(request,id,project=None):
    if request.method=='POST':
        form=CustomWorkflowForm(request.POST)
        if form.is_valid():
            workflow=CustomWorkflow.objects.get(id=id)
            workflow.name=form.cleaned_data["name"]
            workflow.description=form.cleaned_data["description"]
            workflow.template=form.cleaned_data["template"]
            workflow.save()
            return HttpResponseRedirect(reverse('ua_custom_all'))
        else:
            send_error_message(request.user,str(form.errors))
        
        
    workflow=CustomWorkflow.objects.get(id=id)
    form = CustomWorkflowForm(initial={
            'name':workflow.name,
            'description':workflow.description,
            'template':workflow.template,
            'action':'edit',
            })
    
    context={
        'form':form,
        'edit':True,
        }
    
    return render_to_response("custom_details.dhtml",context,rcp(request))


@user_passes_test(user_is_authenticated,login_url="/amadman/login/")
@auth.ua_resource_authorization
def custom_delete(request,id,project=None):
    workflow=CustomWorkflow.objects.get(id=id)
    workflow.delete()
    return HttpResponseRedirect(reverse('ua_custom_all'))
