# Supplementary material for: A-MADMAN: Annotation-based microarray data meta-analysis tool
Source: BMC Bioinformatics. 2009 Jun 29;10:201. doi: 10.1186/1471-2105-10-201 (PMC2711946; doi:10.1186/1471-2105-10-201)
Supplement: Additional file 1 — A-MADMAN 1.4 source code. Version 1.4 of A-MADMAN source code. [file 1471-2105-10-201-S1.zip › amadman/ua_manager/admin.py]

from django.contrib import admin
from django.contrib.auth.models import User
from models import *

class UAGroupAdmin(admin.ModelAdmin):
    pass

class UserAdmin(admin.ModelAdmin):
    pass


class ProjectAdmin(admin.ModelAdmin):
    pass

admin.site.register(UAGroup,UAGroupAdmin)
admin.site.register(Project,ProjectAdmin)
