# Supplementary material for: A-MADMAN: Annotation-based microarray data meta-analysis tool
Source: BMC Bioinformatics. 2009 Jun 29;10:201. doi: 10.1186/1471-2105-10-201 (PMC2711946; doi:10.1186/1471-2105-10-201)
Supplement: Additional file 1 — A-MADMAN 1.4 source code. Version 1.4 of A-MADMAN source code. [file 1471-2105-10-201-S1.zip › amadman/ua_manager/logicalparser.py]

# Copyright 2008 Andrea Bisognin <andrea.bisognin@gmail.com>
#
# This file is part of amadman
# amadman is free software; you can redistribute it and/or modify
# it under the terms of the GNU General Public License as published by
# the Free Software Foundation; either version 3 of the License, or
# (at your option) any later version.
#
# amadman is distributed in the hope that it will be useful,
# but WITHOUT ANY WARRANTY; without even the implied warranty of
# MERCHANTABILITY or FITNESS FOR A PARTICULAR PURPOSE.  See the
# GNU General Public License for more details.
#
# You should have received a copy of the GNU General Public License
# along with this program.  If not, see <http://www.gnu.org/licenses/>.

import sys
import libs.ply.lex as lex
import libs.ply.yacc as yacc
import types


tags=[]


class UAParseError(Exception):
    def __init__(self,value):
        self.value=value
    def __str__(self):
        return repr(self.value)


tokens = (
    'AND',
    'OR',
    'NOT',
    'IDENTIFIER',
    'LPAREN',
    'RPAREN'
    )

t_LPAREN = r'\('
t_RPAREN = r'\)'
t_AND    = r'and|AND'
t_OR     = r'or|OR'
t_NOT    = r'not|NOT'
t_ignore = ' \t'
    
def t_IDENTIFIER(tok):
    r'\b[A-Za-z0-9_\.!]+'
    if tok.value == "and" or tok.value == "AND":
        tok.type='AND'
    if tok.value == "or" or tok.value == "OR":
        tok.type="OR"
    if tok.value == "not" or tok.value == "NOT":
        tok.type="NOT"
    return tok

def t_error(tok):
    print "Illegal character '%s'" % t.value[0]
    tok.lexer.skip(1)


precedence = (
    ('left', 'AND', 'OR'),
    ('right','NOT'),
    )


def p_expression_and(t):
    'expression : expression AND expression'
    t[0]=t[1] and t[3]

def p_expression_or(t):
    'expression : expression OR expression'
    t[0]=t[1] or t[3]

def p_expression_group(t):
    'expression : LPAREN expression RPAREN'
    t[0]=t[2]


def p_expression_not(t):
    'expression : NOT expression '
    t[0] = not t[2]
    
    
def p_expression_identifier(t):
    'expression : IDENTIFIER '
    t[0]= t[1] in tags


def p_error(t): 
    if t:
        raise UAParseError("Syntax error at '%s'" % t.value)
    else:
        raise UAParseError("Syntax error")


lexer=lex.lex()
yacc.yacc()

def evaluate(expression,sample,project):
    if not expression:
        return False
    global tags
    tags=sample.tags.get_query_set().filter(project=project)
    tags=[tag.name  for tag in tags ]
    try:
        result=yacc.parse(expression)
    except IndexError:
        raise UAParseError('Syntax error: two tags without operator?')
    return result
