# Supplementary material for: A-MADMAN: Annotation-based microarray data meta-analysis tool
Source: BMC Bioinformatics. 2009 Jun 29;10:201. doi: 10.1186/1471-2105-10-201 (PMC2711946; doi:10.1186/1471-2105-10-201)
Supplement: Additional file 1 — A-MADMAN 1.4 source code. Version 1.4 of A-MADMAN source code. [file 1471-2105-10-201-S1.zip › amadman/ua_manager/processors.py]

from ua_manager.models import Project
from django.template import RequestContext

def project_processor(request):
    id = request.session.get('project_id',None)
    if id:
        project = Project.objects.get(id=id)
        return {'project':project}
    else:
        return {}
        
        
def rcp(request):
    return RequestContext(request,
                          {},
                          [project_processor])
