# Supplementary material for: A-MADMAN: Annotation-based microarray data meta-analysis tool
Source: BMC Bioinformatics. 2009 Jun 29;10:201. doi: 10.1186/1471-2105-10-201 (PMC2711946; doi:10.1186/1471-2105-10-201)
Supplement: Additional file 1 — A-MADMAN 1.4 source code. Version 1.4 of A-MADMAN source code. [file 1471-2105-10-201-S1.zip › amadman/ua_manager/static.py]

# Copyright 2008 Andrea Bisognin <andrea.bisognin@gmail.com>
#
# This file is part of amadman
# amadman is free software; you can redistribute it and/or modify
# it under the terms of the GNU General Public License as published by
# the Free Software Foundation; either version 3 of the License, or
# (at your option) any later version.
#
# amadman is distributed in the hope that it will be useful,
# but WITHOUT ANY WARRANTY; without even the implied warranty of
# MERCHANTABILITY or FITNESS FOR A PARTICULAR PURPOSE.  See the
# GNU General Public License for more details.
#
# You should have received a copy of the GNU General Public License
# along with this program.  If not, see <http://www.gnu.org/licenses/>.

# patched version of django static to allow to serve R files with correct mime/type and in general analysis results with amadmna authentication model

"""
Views and functions for serving static files. These are only to be used
during development, and SHOULD NOT be used in a production setting.
"""

import mimetypes
import os
import posixpath
import re
import stat
import urllib
from email.Utils import parsedate_tz, mktime_tz

from django.template import loader
from django.http import Http404, HttpResponse, HttpResponseRedirect, HttpResponseNotModified
from django.template import Template, Context, TemplateDoesNotExist
from django.utils.http import http_date

from django.contrib.auth.decorators import user_passes_test
mimetypes.add_type('text/plain','.R')

def user_is_authenticated(user):
    return user.is_authenticated()


@user_passes_test(user_is_authenticated,login_url="/amadman/login/")
def serve(request, path, document_root=None, show_indexes=False):
    """
    Serve static files below a given point in the directory structure.

    To use, put a URL pattern such as::

        (r'^(?P<path>.*)$', 'django.views.static.serve', {'document_root' : '/path/to/my/files/'})

    in your URLconf. You must provide the ``document_root`` param. You may
    also set ``show_indexes`` to ``True`` if you'd like to serve a basic index
    of the directory.  This index view will use the template hardcoded below,
    but if you'd like to override it, you can create a template called
    ``static/directory_index``.
    """

    # Clean up given path to only allow serving files below document_root.
    path = posixpath.normpath(urllib.unquote(path))
    path = path.lstrip('/')
    newpath = ''
    for part in path.split('/'):
        if not part:
            # Strip empty path components.
            continue
        drive, part = os.path.splitdrive(part)
        head, part = os.path.split(part)
        if part in (os.curdir, os.pardir):
            # Strip '.' and '..' in path.
            continue
        newpath = os.path.join(newpath, part).replace('\\', '/')
    if newpath and path != newpath:
        return HttpResponseRedirect(newpath)
    fullpath = os.path.join(document_root, newpath)
    if os.path.isdir(fullpath):
        if show_indexes:
            return directory_index(newpath, fullpath)
        raise Http404, "Directory indexes are not allowed here."
    if not os.path.exists(fullpath):
        raise Http404, '"%s" does not exist' % fullpath
    # Respect the If-Modified-Since header.
    statobj = os.stat(fullpath)
    if not was_modified_since(request.META.get('HTTP_IF_MODIFIED_SINCE'),
                              statobj[stat.ST_MTIME], statobj[stat.ST_SIZE]):
        return HttpResponseNotModified()
    mimetype = mimetypes.guess_type(fullpath)[0] or 'application/octet-stream'
    contents = open(fullpath, 'rb').read()
    response = HttpResponse(contents, mimetype=mimetype)
    response["Last-Modified"] = http_date(statobj[stat.ST_MTIME])
    response["Content-Length"] = len(contents)
    return response

DEFAULT_DIRECTORY_INDEX_TEMPLATE = """
<!DOCTYPE html PUBLIC "-//W3C//DTD XHTML 1.0 Transitional//EN" "http://www.w3.org/TR/xhtml1/DTD/xhtml1-transitional.dtd">
<html xmlns="http://www.w3.org/1999/xhtml" xml:lang="en" lang="en">
  <head>
    <meta http-equiv="Content-type" content="text/html; charset=utf-8" />
    <meta http-equiv="Content-Language" content="en-us" />
    <meta name="robots" content="NONE,NOARCHIVE" />
    <title>Index of {{ directory|escape }}</title>
  </head>
  <body>
    <h1>Index of {{ directory|escape }}</h1>
    <ul>
      {% for f in file_list %}
      <li><a href="{{ f|urlencode }}">{{ f|escape }}</a></li>
      {% endfor %}
    </ul>
  </body>
</html>
"""

def directory_index(path, fullpath):
    try:
        t = loader.get_template('static/directory_index')
    except TemplateDoesNotExist:
        t = Template(DEFAULT_DIRECTORY_INDEX_TEMPLATE, name='Default directory index template')
    files = []
    for f in os.listdir(fullpath):
        if not f.startswith('.'):
            if os.path.isdir(os.path.join(fullpath, f)):
                f += '/'
            files.append(f)
    c = Context({
        'directory' : path + '/',
        'file_list' : files,
    })
    return HttpResponse(t.render(c))

def was_modified_since(header=None, mtime=0, size=0):
    """
    Was something modified since the user last downloaded it?

    header
      This is the value of the If-Modified-Since header.  If this is None,
      I'll just return True.

    mtime
      This is the modification time of the item we're talking about.

    size
      This is the size of the item we're talking about.
    """
    try:
        if header is None:
            raise ValueError
        matches = re.match(r"^([^;]+)(; length=([0-9]+))?$", header,
                           re.IGNORECASE)
        header_mtime = mktime_tz(parsedate_tz(matches.group(1)))
        header_len = matches.group(3)
        if header_len and int(header_len) != size:
            raise ValueError
        if mtime > header_mtime:
            raise ValueError
    except (AttributeError, ValueError):
        return True
    return False
