# Supplementary material for: A-MADMAN: Annotation-based microarray data meta-analysis tool
Source: BMC Bioinformatics. 2009 Jun 29;10:201. doi: 10.1186/1471-2105-10-201 (PMC2711946; doi:10.1186/1471-2105-10-201)
Supplement: Additional file 1 — A-MADMAN 1.4 source code. Version 1.4 of A-MADMAN source code. [file 1471-2105-10-201-S1.zip › amadman/ua_manager/migrations/0001_initial.py]

from south.db import db
from ua_manager.models import *

class Migration:
    
    def forwards(self):
        
        # Model 'Tag'
        db.create_table('ua_manager_tag', (
            ('id', models.AutoField(verbose_name='ID', primary_key=True, auto_created=True)),
            ('name', models.CharField(max_length=255)),
            ('description', models.TextField())
        ))
        # Model 'Contributor'
        db.create_table('ua_manager_contributor', (
            ('id', models.AutoField(verbose_name='ID', primary_key=True, auto_created=True)),
            ('First', models.CharField(max_length=255)),
            ('Last', models.CharField(max_length=255)),
            ('Email', models.TextField()),
            ('Phone', models.CharField(max_length=255)),
            ('Organization', models.TextField()),
            ('Department', models.TextField()),
            ('City', models.CharField(max_length=255)),
            ('State', models.CharField(max_length=255)),
            ('Country', models.CharField(max_length=255))
        ))
        # Model 'Platform'
        db.create_table('ua_manager_platform', (
            ('id', models.AutoField(verbose_name='ID', primary_key=True, auto_created=True)),
            ('Accession', models.TextField()),
            ('Title', models.TextField()),
            ('Technology', models.TextField()),
            ('Organism', models.CharField(max_length=255)),
            ('Manufacturer', models.TextField()),
            ('Description', models.TextField()),
            ('WebLink', models.TextField())
        ))
        
        # Mock Models
        Contributor = db.mock_model(model_name='Contributor', db_table='ua_manager_contributor', db_tablespace='', pk_field_name='id', pk_field_type=models.AutoField)
        
        # Model 'Series'
        db.create_table('ua_manager_series', (
                ('id', models.AutoField(verbose_name='ID', primary_key=True, auto_created=True)),
                ('Title', models.TextField()),
                ('Accession', models.CharField(max_length=255)),
                ('PubmedID', models.CharField(max_length=255)),
                ('WebLink', models.TextField()),
                ('Summary', models.TextField()),
                ('OverallDesign', models.TextField()),
                ('contributor', models.ForeignKey(Contributor))
                ))
        # Model 'Individual'
        db.create_table('ua_manager_individual', (
            ('id', models.AutoField(verbose_name='ID', primary_key=True, auto_created=True)),
            ('Name', models.CharField(max_length=255,null=True))
        ))
        
        # Mock Models
        Series = db.mock_model(model_name='Series', db_table='ua_manager_series', db_tablespace='', pk_field_name='id', pk_field_type=models.AutoField)
        Platform = db.mock_model(model_name='Platform', db_table='ua_manager_platform', db_tablespace='', pk_field_name='id', pk_field_type=models.AutoField)
        Individual = db.mock_model(model_name='Individual', db_table='ua_manager_individual', db_tablespace='', pk_field_name='id', pk_field_type=models.AutoField)
        
        # Model 'Sample'
        db.create_table('ua_manager_sample', (
            ('id', models.AutoField(verbose_name='ID', primary_key=True, auto_created=True)),
            ('Title', models.CharField(max_length=120)),
            ('Accession', models.CharField(max_length=255)),
            ('ChannelCount', models.PositiveSmallIntegerField()),
            ('Source', models.TextField()),
            ('Organism', models.CharField(max_length=255)),
            ('Characteristics', models.TextField()),
            ('Description', models.TextField()),
            ('series', models.ForeignKey(Series)),
            ('platform', models.ForeignKey(Platform)),
            ('individual', models.ForeignKey(Individual,blank=True,null=True)),
            ('chipname', models.CharField(max_length=255))
        ))
        # Mock Models
        Sample = db.mock_model(model_name='Sample', db_table='ua_manager_sample', db_tablespace='', pk_field_name='id', pk_field_type=models.AutoField)
        Tag = db.mock_model(model_name='Tag', db_table='ua_manager_tag', db_tablespace='', pk_field_name='id', pk_field_type=models.AutoField)
        
        # M2M field 'Sample.tags'
        db.create_table('ua_manager_sample_tags', (
            ('id', models.AutoField(verbose_name='ID', primary_key=True, auto_created=True)),
            ('sample', models.ForeignKey(Sample, null=False)),
            ('tag', models.ForeignKey(Tag, null=False))
        )) 
        # Model 'Basket'
        db.create_table('ua_manager_basket', (
            ('id', models.AutoField(verbose_name='ID', primary_key=True, auto_created=True)),
            ('name', models.CharField(max_length=255)),
            ('description', models.TextField()),
            ('query', models.TextField())
        ))
        # Mock Models
        Basket = db.mock_model(model_name='Basket', db_table='ua_manager_basket', db_tablespace='', pk_field_name='id', pk_field_type=models.AutoField)
        Sample = db.mock_model(model_name='Sample', db_table='ua_manager_sample', db_tablespace='', pk_field_name='id', pk_field_type=models.AutoField)
        
        # M2M field 'Basket.samples'
        db.create_table('ua_manager_basket_samples', (
            ('id', models.AutoField(verbose_name='ID', primary_key=True, auto_created=True)),
            ('basket', models.ForeignKey(Basket, null=False)),
            ('sample', models.ForeignKey(Sample, null=False))
        )) 
        
        # Mock Models
        User = db.mock_model(model_name='User', db_table='auth_user', db_tablespace='', pk_field_name='id', pk_field_type=models.AutoField)
        
        # Model 'Job'
        db.create_table('ua_manager_job', (
            ('id', models.AutoField(verbose_name='ID', primary_key=True, auto_created=True)),
            ('external', models.BooleanField()),
            ('command', models.TextField()),
            ('user', models.ForeignKey(User)),
            ('args', models.TextField()),
            ('status', models.CharField(max_length=255)),
            ('workdir', models.TextField()),
            ('callback', models.TextField()),
            ('callbackargs', models.TextField())
        ))
        
        # Mock Models
        Job = db.mock_model(model_name='Job', db_table='ua_manager_job', db_tablespace='', pk_field_name='id', pk_field_type=models.AutoField)
        
        # Model 'Analysis'
        db.create_table('ua_manager_analysis', (
            ('id', models.AutoField(verbose_name='ID', primary_key=True, auto_created=True)),
            ('name', models.CharField(max_length=255)),
            ('job', models.ForeignKey(Job))
        ))
        # Mock Models
        Analysis = db.mock_model(model_name='Analysis', db_table='ua_manager_analysis', db_tablespace='', pk_field_name='id', pk_field_type=models.AutoField)
        Basket = db.mock_model(model_name='Basket', db_table='ua_manager_basket', db_tablespace='', pk_field_name='id', pk_field_type=models.AutoField)
        
        # M2M field 'Analysis.baskets'
        db.create_table('ua_manager_analysis_baskets', (
            ('id', models.AutoField(verbose_name='ID', primary_key=True, auto_created=True)),
            ('analysis', models.ForeignKey(Analysis, null=False)),
            ('basket', models.ForeignKey(Basket, null=False))
        )) 
        
        db.send_create_signal('ua_manager', ['Tag','Contributor','Platform','Series','Individual','Sample','Basket','Job','Analysis'])
    
    def backwards(self):
        db.delete_table('ua_manager_analysis')
        db.delete_table('ua_manager_job')
        db.delete_table('ua_manager_basket')
        db.delete_table('ua_manager_sample')
        db.delete_table('ua_manager_individual')
        db.delete_table('ua_manager_series')
        db.delete_table('ua_manager_platform')
        db.delete_table('ua_manager_contributor')
        db.delete_table('ua_manager_tag')
        
        db.delete_table('ua_manager_sample_tags')
        db.delete_table('ua_manager_basket_samples')
        db.delete_table('ua_manager_analysis_baskets')
