# Supplementary material for: A-MADMAN: Annotation-based microarray data meta-analysis tool
Source: BMC Bioinformatics. 2009 Jun 29;10:201. doi: 10.1186/1471-2105-10-201 (PMC2711946; doi:10.1186/1471-2105-10-201)
Supplement: Additional file 1 — A-MADMAN 1.4 source code. Version 1.4 of A-MADMAN source code. [file 1471-2105-10-201-S1.zip › amadman/ua_manager/migrations/0007_create_custom_workflow.py]

from south.db import db
from ua_manager.models import *

class Migration:
    
    def forwards(self):
        
        # Model 'CustomWorkflow'
        db.create_table('ua_manager_customworkflow', (
            ('id', models.AutoField(verbose_name='ID', primary_key=True, auto_created=True)),
            ('name', models.CharField(max_length=255)),
            ('description', models.TextField(null=True,blank=True)),
            ('template', models.TextField()),
        ))
        
        db.send_create_signal('ua_manager', ['CustomWorkflow'])
    
    def backwards(self):
        db.delete_table('ua_manager_customworkflow')
        
