# Supplementary material for: A-MADMAN: Annotation-based microarray data meta-analysis tool
Source: BMC Bioinformatics. 2009 Jun 29;10:201. doi: 10.1186/1471-2105-10-201 (PMC2711946; doi:10.1186/1471-2105-10-201)
Supplement: Additional file 1 — A-MADMAN 1.4 source code. Version 1.4 of A-MADMAN source code. [file 1471-2105-10-201-S1.zip › amadman/ua_manager/migrations/0006_add_job_column_from_asyncdaemon.py]

from south.db import db
from ua_manager.models import *

class Migration:
    
    def forwards(self):
        Job=db.mock_model(model_name="Job",db_table="asyncdaemon_job",db_tablespace='',pk_field_name='id',pk_field_type=models.AutoField)
        db.add_column('ua_manager_analysis','job',models.ForeignKey(Job,null=True))
    def backwards(self):
        db.delete_column('ua_manager_analysis','job_id')
        
