# Supplementary material for: A-MADMAN: Annotation-based microarray data meta-analysis tool
Source: BMC Bioinformatics. 2009 Jun 29;10:201. doi: 10.1186/1471-2105-10-201 (PMC2711946; doi:10.1186/1471-2105-10-201)
Supplement: Additional file 1 — A-MADMAN 1.4 source code. Version 1.4 of A-MADMAN source code. [file 1471-2105-10-201-S1.zip › amadman/ua_manager/migrations/0003_add_project_keys.py]

from south.db import db
from ua_manager.models import *

class Migration:
    
    def forwards(self):
        Project = db.mock_model(model_name="Project",db_table="ua_manager_project", db_tablespace='',pk_field_name='id',pk_field_type=models.AutoField)
        Series  = db.mock_model(model_name="Series",db_table="ua_manager_series",db_tablespace='',pk_field_name="id",pk_field_type=models.AutoField)
        Sample  = db.mock_model(model_name="Sample",db_table="ua_manager_sample",db_tablespace='',pk_field_name="id",pk_field_type=models.AutoField)
        db.add_column('ua_manager_tag','project',models.ForeignKey(Project,null=True))
        
    # M2M field 'Series.projects'
        db.create_table('ua_manager_series_projects',
                        (('id',models.AutoField(verbose_name='ID',primary_key=True,auto_created=True)),
                        ('series',models.ForeignKey(Series,null=False)),
                        ('project',models.ForeignKey(Project,null=False)),
                        ))
    # M2M field 'Sample.projects'
        db.create_table('ua_manager_sample_projects',
                        (
                (('id',models.AutoField(verbose_name='ID',primary_key=True,auto_created=True)),
                 ('sample',models.ForeignKey(Sample,null=False)),
                 ('project',models.ForeignKey(Project,null=False)),
                 )))

        db.add_column('ua_manager_basket','project',models.ForeignKey(Project,null=True))
        db.add_column('ua_manager_job','project',models.ForeignKey(Project,null=True))
        db.add_column('ua_manager_analysis','project',models.ForeignKey(Project,null=True))
        

    def backwards(self):
        db.delete_column('ua_manager_tag','project_id')
        db.delete_table('ua_manager_series_projects')
        db.delete_table('ua_manager_sample_projects')
        db.delete_column('ua_manager_basket','project_id')
        db.delete_column('ua_manager_job','project_id')
        db.delete_column('ua_manager_analysis','project_id')
