# Supplementary material for: A-MADMAN: Annotation-based microarray data meta-analysis tool
Source: BMC Bioinformatics. 2009 Jun 29;10:201. doi: 10.1186/1471-2105-10-201 (PMC2711946; doi:10.1186/1471-2105-10-201)
Supplement: Additional file 1 — A-MADMAN 1.4 source code. Version 1.4 of A-MADMAN source code. [file 1471-2105-10-201-S1.zip › amadman/ua_manager/migrations/0002_add_uagroup_and_project.py]

from south.db import db
from ua_manager.models import *

class Migration:
    
    def forwards(self):
        
        # Model 'UAGroup'
        db.create_table('ua_manager_uagroup', (
            ('id', models.AutoField(verbose_name='ID', primary_key=True, auto_created=True)),
            ('name', models.CharField(max_length=255,unique=True)),
            ('description', models.TextField())
        ))
        # Mock Models
        UAGroup = db.mock_model(model_name='UAGroup', db_table='ua_manager_uagroup', db_tablespace='', pk_field_name='id', pk_field_type=models.AutoField)
        User = db.mock_model(model_name='User', db_table='auth_user', db_tablespace='', pk_field_name='id', pk_field_type=models.AutoField)
        
        # M2M field 'UAGroup.users'
        db.create_table('ua_manager_uagroup_users', (
            ('id', models.AutoField(verbose_name='ID', primary_key=True, auto_created=True)),
            ('uagroup', models.ForeignKey(UAGroup, null=False)),
            ('user', models.ForeignKey(User, null=False))
        )) 
        
        # Mock Models
        UAGroup = db.mock_model(model_name='UAGroup', db_table='ua_manager_uagroup', db_tablespace='', pk_field_name='id', pk_field_type=models.AutoField)
        
        # Model 'Project'
        db.create_table('ua_manager_project', (
            ('id', models.AutoField(verbose_name='ID', primary_key=True, auto_created=True)),
            ('name', models.CharField(max_length=255,unique=True)),
            ('description', models.TextField()),
            ('group', models.ForeignKey(UAGroup,null=True))
        ))
        
        db.send_create_signal('ua_manager', ['UAGroup','Project'])
    
    def backwards(self):
        db.delete_table('ua_manager_project')
        db.delete_table('ua_manager_uagroup')
        
        db.delete_table('ua_manager_uagroup_users')
