# Supplementary material for: A-MADMAN: Annotation-based microarray data meta-analysis tool
Source: BMC Bioinformatics. 2009 Jun 29;10:201. doi: 10.1186/1471-2105-10-201 (PMC2711946; doi:10.1186/1471-2105-10-201)
Supplement: Additional file 1 — A-MADMAN 1.4 source code. Version 1.4 of A-MADMAN source code. [file 1471-2105-10-201-S1.zip › amadman/ua_manager/migrations/0013_add_use_custom_field_to_analysis_model.py]

from south.db import db
from django.db import models
from ua_manager.models import *

class Migration:
    
    def forwards(self, orm):
        
        # Adding field 'Analysis.use_custom'
        db.add_column('ua_manager_analysis', 'use_custom', models.BooleanField(default=False))
        
    
    
    def backwards(self, orm):
        
        # Deleting field 'Analysis.use_custom'
        db.delete_column('ua_manager_analysis', 'use_custom')
        
    
    
    models = {
        'ua_manager.contributor': {
            'City': ('models.CharField', [], {'max_length': '255'}),
            'Country': ('models.CharField', [], {'max_length': '255'}),
            'Department': ('models.TextField', [], {}),
            'Email': ('models.TextField', [], {}),
            'First': ('models.CharField', [], {'max_length': '255'}),
            'Last': ('models.CharField', [], {'max_length': '255'}),
            'Organization': ('models.TextField', [], {}),
            'Phone': ('models.CharField', [], {'max_length': '255'}),
            'State': ('models.CharField', [], {'max_length': '255'}),
            'id': ('models.AutoField', [], {'primary_key': 'True'})
        },
        'ua_manager.basketcache': {
            'basket': ('models.ForeignKey', ['Basket'], {}),
            'cache': ('models.TextField', [], {}),
            'id': ('models.AutoField', [], {'primary_key': 'True'})
        },
        'ua_manager.series': {
            'Accession': ('models.CharField', [], {'max_length': '255'}),
            'OverallDesign': ('models.TextField', [], {}),
            'PubmedID': ('models.CharField', [], {'max_length': '255'}),
            'Summary': ('models.TextField', [], {}),
            'Title': ('models.TextField', [], {}),
            'WebLink': ('models.TextField', [], {}),
            'contributor': ('models.ForeignKey', ['Contributor'], {}),
            'id': ('models.AutoField', [], {'primary_key': 'True'}),
            'projects': ('models.ManyToManyField', ['Project'], {})
        },
        'ua_manager.customworkflow': {
            'description': ('models.TextField', [], {'null': 'True', 'blank': 'True'}),
            'id': ('models.AutoField', [], {'primary_key': 'True'}),
            'name': ('models.CharField', [], {'max_length': '255'}),
            'project': ('models.ForeignKey', ['Project'], {}),
            'template': ('models.TextField', [], {})
        },
        'auth.user': {
            '_stub': True,
            'id': ('models.AutoField', [], {'primary_key': 'True'})
        },
        'ua_manager.analysis': {
            'baskets': ('models.ManyToManyField', ['Basket'], {}),
            'builtin_workflow': ('models.CharField', [], {'max_length': '255', 'null': 'True', 'blank': 'True'}),
            'fresh': ('models.BooleanField', [], {'default': 'True'}),
            'id': ('models.AutoField', [], {'primary_key': 'True'}),
            'job': ('models.ForeignKey', ['Job'], {'null': 'True'}),
            'name': ('models.CharField', [], {'max_length': '255'}),
            'project': ('models.ForeignKey', ['Project'], {'null': 'True'}),
            'use_custom': ('models.BooleanField', [], {'default': 'False'}),
            'workflow': ('models.ForeignKey', ['CustomWorkflow'], {'null': 'True', 'blank': 'True'})
        },
        'ua_manager.project': {
            'description': ('models.TextField', [], {}),
            'group': ('models.ForeignKey', ['UAGroup'], {'null': 'True'}),
            'id': ('models.AutoField', [], {'primary_key': 'True'}),
            'name': ('models.CharField', [], {'unique': 'True', 'max_length': '255'})
        },
        'ua_manager.platform': {
            'Accession': ('models.TextField', [], {}),
            'Description': ('models.TextField', [], {}),
            'Manufacturer': ('models.TextField', [], {}),
            'Organism': ('models.CharField', [], {'max_length': '255'}),
            'Technology': ('models.TextField', [], {}),
            'Title': ('models.TextField', [], {}),
            'WebLink': ('models.TextField', [], {}),
            'id': ('models.AutoField', [], {'primary_key': 'True'})
        },
        'mtasyncdaemon.job': {
            '_stub': True,
            'id': ('models.AutoField', [], {'primary_key': 'True'})
        },
        'ua_manager.individual': {
            'Name': ('models.CharField', [], {'max_length': '255', 'null': 'True'}),
            'id': ('models.AutoField', [], {'primary_key': 'True'})
        },
        'ua_manager.uagroup': {
            'description': ('models.TextField', [], {}),
            'id': ('models.AutoField', [], {'primary_key': 'True'}),
            'name': ('models.CharField', [], {'unique': 'True', 'max_length': '255'}),
            'users': ('models.ManyToManyField', ['User'], {})
        },
        'ua_manager.tag': {
            'description': ('models.TextField', [], {}),
            'id': ('models.AutoField', [], {'primary_key': 'True'}),
            'name': ('models.CharField', [], {'max_length': '255'}),
            'project': ('models.ForeignKey', ['Project'], {'null': 'True'})
        },
        'ua_manager.basket': {
            'description': ('models.TextField', [], {}),
            'id': ('models.AutoField', [], {'primary_key': 'True'}),
            'name': ('models.CharField', [], {'max_length': '255'}),
            'project': ('models.ForeignKey', ['Project'], {'null': 'True'}),
            'query': ('models.TextField', [], {})
        },
        'ua_manager.sample': {
            'Accession': ('models.CharField', [], {'max_length': '255'}),
            'ChannelCount': ('models.PositiveSmallIntegerField', [], {}),
            'Characteristics': ('models.TextField', [], {}),
            'Description': ('models.TextField', [], {}),
            'Organism': ('models.CharField', [], {'max_length': '255'}),
            'Source': ('models.TextField', [], {}),
            'Title': ('models.CharField', [], {'max_length': '120'}),
            'chipname': ('models.CharField', [], {'max_length': '255'}),
            'id': ('models.AutoField', [], {'primary_key': 'True'}),
            'individual': ('models.ForeignKey', ['Individual'], {'null': 'True', 'blank': 'True'}),
            'platform': ('models.ForeignKey', ['Platform'], {}),
            'projects': ('models.ManyToManyField', ['Project'], {}),
            'series': ('models.ForeignKey', ['Series'], {}),
            'tags': ('models.ManyToManyField', ['Tag'], {})
        }
    }
    
    complete_apps = ['ua_manager']
