# Supplementary material for: A-MADMAN: Annotation-based microarray data meta-analysis tool
Source: BMC Bioinformatics. 2009 Jun 29;10:201. doi: 10.1186/1471-2105-10-201 (PMC2711946; doi:10.1186/1471-2105-10-201)
Supplement: Additional file 1 — A-MADMAN 1.4 source code. Version 1.4 of A-MADMAN source code. [file 1471-2105-10-201-S1.zip › amadman/ua_manager/migrations/0012_add_fresh_field_to_analysis.py]

from south.db import db
from ua_manager.models import *

class Migration:
    
    def forwards(self):
        db.add_column('ua_manager_analysis','fresh',models.BooleanField(default=True))
    
    def backwards(self):
        db.delete_column('ua_manager_analysis','fresh')
