# Supplementary material for: A-MADMAN: Annotation-based microarray data meta-analysis tool
Source: BMC Bioinformatics. 2009 Jun 29;10:201. doi: 10.1186/1471-2105-10-201 (PMC2711946; doi:10.1186/1471-2105-10-201)
Supplement: Additional file 1 — A-MADMAN 1.4 source code. Version 1.4 of A-MADMAN source code. [file 1471-2105-10-201-S1.zip › amadman/ua_manager/migrations/0011_create_basket_cache.py]

from south.db import db
from ua_manager.models import *

class Migration:
    
    def forwards(self):
        
        
        # Mock Models
        Basket = db.mock_model(model_name='Basket', db_table='ua_manager_basket', db_tablespace='', pk_field_name='id', pk_field_type=models.AutoField)
        
        # Model 'BasketCache'
        db.create_table('ua_manager_basketcache', (
            ('id', models.AutoField(verbose_name='ID', primary_key=True, auto_created=True)),
            ('basket', models.ForeignKey(Basket)),
            ('cache', models.TextField()),
        ))
        
        db.send_create_signal('ua_manager', ['BasketCache'])
    
    def backwards(self):
        db.delete_table('ua_manager_basketcache')
        
