# Supplementary material for: A-MADMAN: Annotation-based microarray data meta-analysis tool
Source: BMC Bioinformatics. 2009 Jun 29;10:201. doi: 10.1186/1471-2105-10-201 (PMC2711946; doi:10.1186/1471-2105-10-201)
Supplement: Additional file 1 — A-MADMAN 1.4 source code. Version 1.4 of A-MADMAN source code. [file 1471-2105-10-201-S1.zip › amadman/ua_manager/migrations/0009_add_project_to_customworkflow.py]

from south.db import db
from ua_manager.models import *

class Migration:
    
    def forwards(self):
        Project=db.mock_model(model_name="Project",db_table="ua_manager_project")
        db.add_column('ua_manager_customworkflow','project',models.ForeignKey(Project))
    
    def backwards(self):
        db.delete_column('ua_manager_customworkflow','project_id')
