# Supplementary material for: A-MADMAN: Annotation-based microarray data meta-analysis tool
Source: BMC Bioinformatics. 2009 Jun 29;10:201. doi: 10.1186/1471-2105-10-201 (PMC2711946; doi:10.1186/1471-2105-10-201)
Supplement: Additional file 1 — A-MADMAN 1.4 source code. Version 1.4 of A-MADMAN source code. [file 1471-2105-10-201-S1.zip › amadman/ua_manager/migrations/0010_remove_samples_from_basket.py]

from south.db import db
from ua_manager.models import *

class Migration:
    
    def forwards(self):
        db.delete_table('ua_manager_basket_samples')
        
    
    def backwards(self):
        db.create_table('ua_manager_basket_samples', (
            ('id', models.AutoField(verbose_name='ID', primary_key=True, auto_created=True)),
            ('basket', models.ForeignKey(Basket, null=False)),
            ('sample', models.ForeignKey(Sample, null=False))
            ))
        
        
