# Supplementary material for: A-MADMAN: Annotation-based microarray data meta-analysis tool
Source: BMC Bioinformatics. 2009 Jun 29;10:201. doi: 10.1186/1471-2105-10-201 (PMC2711946; doi:10.1186/1471-2105-10-201)
Supplement: Additional file 1 — A-MADMAN 1.4 source code. Version 1.4 of A-MADMAN source code. [file 1471-2105-10-201-S1.zip › amadman/ua_manager/migrations/0005_drop_job_table.py]

from south.db import db
from ua_manager.models import *

class Migration:
    
    def forwards(self):
        db.delete_table('ua_manager_job')
    
    def backwards(self):
        User = db.mock_model(model_name='User', db_table='auth_user', db_tablespace='', pk_field_name='id', pk_field_type=models.AutoField)
        db.create_table('ua_manager_job', (
                ('id', models.AutoField(verbose_name='ID', primary_key=True, auto_created=True)),
                ('external', models.BooleanField()),
                ('command', models.TextField()),
                ('user', models.ForeignKey(User)),
                ('args', models.TextField()),
                ('status', models.CharField(max_length=255)),
                ('workdir', models.TextField()),
                ('callback', models.TextField()),
                ('callbackargs', models.TextField())
                ))
