# Supplementary material for: A-MADMAN: Annotation-based microarray data meta-analysis tool
Source: BMC Bioinformatics. 2009 Jun 29;10:201. doi: 10.1186/1471-2105-10-201 (PMC2711946; doi:10.1186/1471-2105-10-201)
Supplement: Additional file 1 — A-MADMAN 1.4 source code. Version 1.4 of A-MADMAN source code. [file 1471-2105-10-201-S1.zip › amadman/ua_manager/models.py]

import os
import sets
from django.db import models
from helpers import CleanModel
from django.conf import settings
import ua
from math import log, ceil
from django.contrib.auth.models import User
from mtasyncdaemon.models import Job
import ua_manager.logicalparser as parser
from django.db.models.signals import post_save
from django.db.models.signals import post_delete
from django.core.cache import cache

class UAGroup(models.Model):
    name = models.CharField(max_length=255,unique=True)
    description = models.TextField()
    users = models.ManyToManyField(User)

    def __unicode__(self):
        return self.name


class Project(models.Model):
    name = models.CharField(max_length=255,unique=True)
    description = models.TextField()
    group = models.ForeignKey(UAGroup,null=True)
    
    def __unicode__(self):
        return self.name


class Tag(models.Model):

    name=models.CharField(max_length=255)
    description=models.TextField()
    project=models.ForeignKey(Project,null=True)

    def __unicode__(self):
        return self.name

    def __hash__(self):
        return hash(self.name)

    def __eq__(self,other):
        return self.name == other.name
    

class Contributor(models.Model,CleanModel):

    First=models.CharField(max_length=255)
    Last=models.CharField(max_length=255)
    Email=models.TextField()
    Phone=models.CharField(max_length=255)
    Organization=models.TextField()
    Department=models.TextField()
    City=models.CharField(max_length=255)
    State=models.CharField(max_length=255)
    Country=models.CharField(max_length=255)

    def __unicode__(self):
        return self.First+" "+self.Last+" "+self.Email+" "
    
    def clean(self):
        CleanModel.clean(self,['First','Last','Email','Phone','Organization','Department','City','State','Country'])
        


class Platform(models.Model,CleanModel):

    Accession=models.TextField()
    Title=models.TextField()
    Technology=models.TextField()
    Organism=models.CharField(max_length=255)
    Manufacturer=models.TextField()
    Description=models.TextField()
    WebLink=models.TextField()

    def __unicode__(self):
        return self.Accession + " " + self.Title

    def clean(self):
        CleanModel.clean(self,['Accession','Title','Technology','Organism','Manufacturer','Description','WebLink'])


    
class Series(models.Model,CleanModel):

    Title=models.TextField()
    Accession=models.CharField(max_length=255)
    PubmedID=models.CharField(max_length=255)
    WebLink=models.TextField()
    Summary=models.TextField()
    OverallDesign=models.TextField()
    contributor=models.ForeignKey(Contributor)
    projects=models.ManyToManyField(Project)

    def __unicode__(self):
        return self.Accession

    def clean(self):
        CleanModel.clean(self,['Title','Accession','PubmedID','WebLink','Summary','OverallDesign'])
        
    
    def get_samples(self):
        id=self.id
        samples=Sample.objects.filter(series=id)
        return samples
    
    def get_samples_count(self):
        return len(self.get_samples())

    def get_chip_names(self):
        samples=self.get_samples()
        chip_names=sets.Set()
        for sample in samples:
            chip_name=sample.get_chip_name()
            chip_names.add(chip_name)
        return chip_names

    def get_tech_names(self):
        samples=self.get_samples()
        tech_names=sets.Set()
        for sample in samples:
            tech_names.add(sample.platform.Title)
        return tech_names

    def get_tag_count(self,project_id):
        tag_count={}
        samples=self.get_samples()
        for sample in samples:
            for tag in sample.get_tag_names(project_id):
                if  tag_count.get(tag):
                    tag_count[tag]+=1
                else:
                    tag_count[tag]=1
        return tag_count
    
    def get_tag_weights(self,project_id):
        tag_weights={}
        tag_count=self.get_tag_count(project_id)
        for tag in tag_count:
            tag_weights[tag] = tag_count[tag]
        if tag_weights.items():
            max_tag_count=max(tag_weights.values())
            for tag, value in tag_weights.items():
                index=int(ceil( (value)*(len(settings.WEIGHTS)-1)/(max_tag_count) ))
                tag_weights[tag]=settings.WEIGHTS[index]
        return tag_weights
        

class Individual(models.Model):

    Name=models.CharField(max_length=255,null=True)
    
    def __unicode__(self):
        return str(self.id)
    
            
class Sample(models.Model,CleanModel):

    Title=models.CharField(max_length=120)
    Accession=models.CharField(max_length=255)
    ChannelCount=models.PositiveSmallIntegerField()
    Source=models.TextField()
    Organism=models.CharField(max_length=255)
    Characteristics=models.TextField()
    Description=models.TextField()
    series=models.ForeignKey(Series)
    platform=models.ForeignKey(Platform)
    tags=models.ManyToManyField(Tag)
    individual=models.ForeignKey(Individual,blank=True,null=True)
    chipname=models.CharField(max_length=255)
    projects=models.ManyToManyField(Project)

    def __unicode__(self):
        return self.Accession

    def clean(self):
        CleanModel.clean(self,['Title','Accession','Source','Organism','Characteristics','Description'])

    def get_cel_file_name(self):
        return os.path.join(settings.DATA_HOME,self.series.Accession,'raw','samples',self.Accession+".CEL")

    def get_chip_name(self):
        if self.chipname:
            return self.chipname
        else:
            try:
                file=open(self.get_cel_file_name(),"rb")
                chip_name=ua.get_chip_name(file)
            except IOError, e:
                chip_name="unavailable"
            self.chipname=chip_name
            self.save()
            return chip_name

    
    def get_tag_names(self,project_id):
        project=Project.objects.get(id=project_id)
        tags= list(self.tags.get_query_set().filter(project=project))
        tag_names=[ tag.name for tag in tags ]
        return tag_names

 
class Basket(models.Model):

    name=models.CharField(max_length=255)
    description=models.TextField()
    query=models.TextField()
    project=models.ForeignKey(Project,null=True)

    def _get_samples(self):
        samples = Sample.objects.filter(projects__id=self.project.id)
        return [sample for sample in samples if parser.evaluate(self.query,sample,self.project)]
    def _get_number_of_samples(self):
        count=cache.get(self.name+".count")
        if not count:
            count=(len(self._get_samples()))
            cache.set(self.name+".count",count,settings.CACHE_TIME)
        return(count)
    
    samples=property(_get_samples)
    number_of_samples=property(_get_number_of_samples)

    def __unicode__(self):
        return self.name


class CustomWorkflow(models.Model):
    name=models.CharField(max_length=255)
    description=models.TextField(null=True,blank=True)
    template=models.TextField()
    project = models.ForeignKey(Project)

    def __unicode__(self):
        return self.name


class Analysis(models.Model):

    name=models.CharField(max_length=255)
    baskets=models.ManyToManyField(Basket)
    job=models.ForeignKey(Job,null=True)
    project=models.ForeignKey(Project,null=True)
    workflow = models.ForeignKey(CustomWorkflow,null=True,blank=True)
    fresh=models.BooleanField(default=True)
    use_custom=models.BooleanField(default=False)
    builtin_workflow=models.CharField(max_length=255,null=True,blank=True)
    
    def __unicode__(self):
        return self.name + ";workflow: " +  unicode(self.workflow) + " fresh: "+unicode(self.fresh)

    def get_work_dir(self):
        return os.path.join(settings.WORK_HOME, self.name)

    def get_status(self):
        return self.job.get_status_display()

    def get_builtin_workflow_name(self):
        return settings.BUILTIN_WORKFLOWS.get(self.builtin_workflow)

class BasketCache(models.Model):
    basket=models.ForeignKey(Basket)
    cache=models.TextField()

    def __unicode__(self):
        return "basket: '" + self.basket.name + "';" + " cache: '" + self.cache + "'" 
