# Supplementary material for: A-MADMAN: Annotation-based microarray data meta-analysis tool
Source: BMC Bioinformatics. 2009 Jun 29;10:201. doi: 10.1186/1471-2105-10-201 (PMC2711946; doi:10.1186/1471-2105-10-201)
Supplement: Additional file 1 — A-MADMAN 1.4 source code. Version 1.4 of A-MADMAN source code. [file 1471-2105-10-201-S1.zip › amadman/ua_manager/auth.py]

# Copyright 2008 Andrea Bisognin <andrea.bisognin@gmail.com>
#
# This file is part of amadman
# amadman is free software; you can redistribute it and/or modify
# it under the terms of the GNU General Public License as published by
# the Free Software Foundation; either version 3 of the License, or
# (at your option) any later version.
#
# amadman is distributed in the hope that it will be useful,
# but WITHOUT ANY WARRANTY; without even the implied warranty of
# MERCHANTABILITY or FITNESS FOR A PARTICULAR PURPOSE.  See the
# GNU General Public License for more details.
#
# You should have received a copy of the GNU General Public License
# along with this program.  If not, see <http://www.gnu.org/licenses/>.


from ua_manager.models import Project, UAGroup
from ua_manager.utils import *
from django.http import HttpResponseRedirect
from django.db.models.query import QuerySet

def get_projects_for_user(user):
    groups=user.uagroup_set.get_query_set()
    projects = [group.project_set.get_query_set() for group in groups]
    projects = list(flatten(projects))
    return projects


def ua_resource_authorization(func):
    def decorate(*args,**kwargs):
        request=args[0]
        user = request.user
        id = request.session.get("project_id",None)
        if id:
            try:
                project = Project.objects.get(id=id)
            except Project.DoesNotExist, e:
                project=None
                
            if project in get_projects_for_user(user):
                kwargs['project']=project
                return func(*args,**kwargs)
            else:
                return HttpResponseRedirect('/amadman/not_authorized/')
        else:
            return HttpResponseRedirect('/amadman/not_authorized/')
    return decorate
