# Supplementary material for: A-MADMAN: Annotation-based microarray data meta-analysis tool
Source: BMC Bioinformatics. 2009 Jun 29;10:201. doi: 10.1186/1471-2105-10-201 (PMC2711946; doi:10.1186/1471-2105-10-201)
Supplement: Additional file 1 — A-MADMAN 1.4 source code. Version 1.4 of A-MADMAN source code. [file 1471-2105-10-201-S1.zip › amadman/ua_manager/decorators.py]

# Copyright 2008 Andrea Bisognin <andrea.bisognin@gmail.com>
#
# This file is part of amadman
# amadman is free software; you can redistribute it and/or modify
# it under the terms of the GNU General Public License as published by
# the Free Software Foundation; either version 3 of the License, or
# (at your option) any later version.
#
# amadman is distributed in the hope that it will be useful,
# but WITHOUT ANY WARRANTY; without even the implied warranty of
# MERCHANTABILITY or FITNESS FOR A PARTICULAR PURPOSE.  See the
# GNU General Public License for more details.
#
# You should have received a copy of the GNU General Public License
# along with this program.  If not, see <http://www.gnu.org/licenses/>.
from django.template import RequestContext


def with_context_instance(func):
    def decorate(*args,**keywords):
        context=args[1]
        request=context.get('request',None)
        if request:
            keywords['context_instance']=RequestContext(request)
            del(context['request'])
        return func(*args,**keywords)
    return decorate
