# Supplementary material for: A-MADMAN: Annotation-based microarray data meta-analysis tool
Source: BMC Bioinformatics. 2009 Jun 29;10:201. doi: 10.1186/1471-2105-10-201 (PMC2711946; doi:10.1186/1471-2105-10-201)
Supplement: Additional file 1 — A-MADMAN 1.4 source code. Version 1.4 of A-MADMAN source code. [file 1471-2105-10-201-S1.zip › amadman/ua_manager/analtools.py]

# Copyright 2008 Andrea Bisognin <andrea.bisognin@gmail.com>
#
# This file is part of amadman
# amadman is free software; you can redistribute it and/or modify
# it under the terms of the GNU General Public License as published by
# the Free Software Foundation; either version 3 of the License, or
# (at your option) any later version.
#
# amadman is distributed in the hope that it will be useful,
# but WITHOUT ANY WARRANTY; without even the implied warranty of
# MERCHANTABILITY or FITNESS FOR A PARTICULAR PURPOSE.  See the
# GNU General Public License for more details.
#
# You should have received a copy of the GNU General Public License
# along with this program.  If not, see <http://www.gnu.org/licenses/>.

import utils
import settings
import os
import sys
import re
from shutil import copy
from shutil import rmtree
from  error import NuamException
from ua_manager.models import *
import sets
from django.template import Context
from django.template import Template
from django.template.loader import get_template
from django.contrib.sessions.models import SessionManager
from django.contrib.sessions.models import Session
from ua_manager.utils import send_error_message
from django.core.exceptions import ObjectDoesNotExist


def sanity_check(baskets):
    for basket in baskets:
        samples= basket.samples 
        for sample in samples:
            chipname=sample.get_chip_name()
            individual=sample.individual
            if not individual:
                raise NuamException("sample %s not assigned to an individual." % sample.Accession  )
            if chipname not in settings.SUPPORTED_CHIPS:
                raise NuamException("platform %s in sample %s is not supported." % (chipname, sample.Accession) )
    


def deletion_done(arg,job,exit_status,error=None):
    if error:
        analysis=Analysis.objects.get(id=arg)
        job=analysis.job
        job.status=Job.ERROR
        job.save()
        send_error_message(job.user,error)


def done_work_env(arg,job,exit_status,error=None):
    next_job=Job.objects.get(id=arg)
    if exit_status==0:
        next_job.status=Job.WAITING
    else:
        next_job.status=Job.ABORTED
    
    if error:
        send_error_message(job.user,error)
        
    next_job.save()
    

def build_work_env_from_id(id,**keywords):
    build_work_env(Analysis.objects.get(id=id))
    return 0

def on_rm_work_error(function,path,excinfo):
    raise NuamException(excinfo)
    

def rm_work_env_from_id(id,**keywords):
    logger=keywords.get("logger")
    analysis=Analysis.objects.get(id=id)
    job=analysis.job
    if job.status in [Job.DONE, Job.ERROR, Job.ABORTED]:
        job.status=Job.DELETING
        job.save()
        try:
            rmtree(analysis.get_work_dir(),False)
        except Exception, e:
            logger.exception("got exception")
        job=analysis.job
        job.status=Job.DELETED
        job.save()
    return 0

def build_work_env(analysis):
    create_analysis_dir(analysis)
    populate_analysis_dir(analysis)
    fill_template(analysis)


def create_analysis_dir(analysis):
    path=analysis.get_work_dir()
    try:
        os.mkdir(path)
    except OSError, e:
        raise NuamException("Can't create %s. low level error='%s'   " % (path, e.strerror) )


def populate_analysis_dir(analysis):
    baskets = list( analysis.baskets.get_query_set() )
    [cache.delete(basket.name+".count") for basket in baskets]
    destination=analysis.get_work_dir()
    for basket in baskets:
        samples=basket.samples
        for sample in samples:
            filename=sample.get_cel_file_name()
            try:
                copy(filename, destination  )
            except IOError, e:
                raise NuamException("Can't copy %s. low level error='%s' " % (filename, e.strerror))
    

            
def decorate_samples_with_siblings(samples):
    def is_brother(s,sample):
        chipname=s.get_chip_name()
        return chipname in  settings.CHIP_META_DATA[sample.get_chip_name()]["siblings"]

    for sample in samples:
        sample.siblings=[s for s in samples if s!=sample and ( is_brother(s,sample) or (s.chipname==sample.chipname)) and s.individual == sample.individual ]

    return samples

def decorate_samples_from_analysis_with_basket(analysis):
    samples=[]
    baskets= list( analysis.baskets.get_query_set() )
    for basket in baskets:
        for sample in basket.samples:
            sample.basket=basket
            samples.append(sample)
    return samples
        

def get_singletons(samples):
    return [s for s in samples if not s.siblings]

def get_groups(samples):

    done={}

    groups=[]

    individuals=[]

    for sample in samples:
        done[sample]=False
    
    for sample in samples:
        if not sample.siblings:
            continue
        if done[sample]:
            continue
        for sibling in sample.siblings:
            done[sibling]=True
        list=sample.siblings
        list.append(sample)
            
        groups.append(list)
        individuals.append(sample.individual)

    return (individuals, groups)


def build_context_for_basic_template(analysis):
    def has_tag(sample,tag):
        return tag in tag_names[sample]

    baskets= list( analysis.baskets.get_query_set() )
    samples=[]
    all_tags=[]
    tag_names={}
    metadata={}
    annotations={}
    
    samples=decorate_samples_from_analysis_with_basket(analysis)
    samples=decorate_samples_with_siblings(samples) 

    for sample in samples:
        tags_of_the_sample=list(sample.tags.get_query_set().filter(project=analysis.project))
        tag_names[sample]=[tag.name for tag in tags_of_the_sample]
        all_tags.extend( tags_of_the_sample )
        
    all_tags=list( sets.Set(all_tags))

    
    metadata['names']=['basket','individual','series'] + [tag.name for tag in all_tags]
    metadata['descriptions']=['the basket','the individual','series'] + [tag.description for tag in all_tags]


    samples_dict={}
    for sample in samples:
        chip_name=sample.get_chip_name()
        if not samples_dict.get(chip_name,None):
            samples_dict[chip_name]=[]
        samples_dict[chip_name].append(sample)

    


    for key in samples_dict.keys():
        for name in metadata['names']:
            if not annotations.get(key,None):
                annotations[key]={}

            if name=="individual":
                annotations[key][name]=[ sample.individual for sample in samples_dict[key] ]
            elif name=="basket":
                annotations[key][name]=[  sample.basket.name for sample in samples_dict[key]  ]
            elif name=="series":
                annotations[key][name]=[ sample.series.Accession for sample in samples_dict[key] ]
            else:
                annotations[key][name]=[ has_tag(sample,name)  for sample in  samples_dict[key] ] 

    
    singletons=get_singletons(samples)
    gindividuals, groups=get_groups(samples)

    
    individuals=[sample.individual for sample in singletons] + gindividuals
    

    first_sample_for_individual = [ [sample for sample in samples  if sample.individual==individual][0]   for individual in individuals]

    metadata_integrated={}

    metadata_integrated['names'] = ['basket','series'] + [tag.name for tag in all_tags]
    metadata_integrated['descriptions'] = ['the basket','series'] + [tag.description for tag in all_tags]
    
    annotations_integrated={}
    

    for name in metadata_integrated['names']:
        if name == "basket":
            annotations_integrated[name] = [sample.basket.name for sample in first_sample_for_individual]
        elif name=="series":
            annotations_integrated[name] = [sample.series.Accession for sample in first_sample_for_individual]
        else:
            annotations_integrated[name] = [has_tag(sample,name) for sample in first_sample_for_individual]
        
    
    t=get_template("base.rtmpl")

    n=len(singletons)+len(groups)

    offset=len(singletons)

    base_dir=settings.WORK_HOME
    name=analysis.name

    c=Context({'samples':samples_dict,'chip_names':samples_dict.keys(), 'metadata':metadata,'annotations':annotations,'all':samples,'singletons':singletons,'groups':groups,'n':n,'offset':offset,'individuals':individuals,'metadata_integrated':metadata_integrated,'annotations_integrated':annotations_integrated,'base_dir':base_dir,'name':name})
    return c

def sanitize_end_lines(string):
    if sys.platform == 'win32':
        n_first=re.compile(r'^\n')
        n_alone=re.compile(r'([^\r])(\n)*\n')
        string=n_first.sub("\r\n",string)
        string=n_alone.sub(r'\1\r\n',string)

    return string
        


def fill_template(analysis):
    
    c=build_context_for_basic_template(analysis)

    
    if analysis.use_custom:
        t = Template(analysis.workflow.template)
    else:
        t = get_template(str(analysis.builtin_workflow))
        
    # if not analysis.workflow:
    #     t=get_template("base.rtmpl")
    # else:
    #     t = Template(analysis.workflow.template)
    

    r_code=t.render(c)

    r_code=sanitize_end_lines(r_code)
    
    r_code_destination=  os.path.join( analysis.get_work_dir() , "code.R")
    
    try:
        out=open(r_code_destination,"wb")
        out.write(r_code)
        out.close()
    except EnvironmentError, e :
        raise NuamException("Can't write %s. low level error='%s' " % (r_code_destination, e.strerror))


def samples_to_cache_repr(samples):
    sample_ids=[str(sample.id) for sample in samples]
    cache=",".join(sample_ids)
    return(cache)

def is_basket_fresh(basket):
    try:
        basket_cache=BasketCache.objects.get(basket=basket)
        if basket_cache.cache == samples_to_cache_repr(basket.samples):
            return True
        else:
            basket_cache.cache=samples_to_cache_repr(basket.samples)
            basket_cache.save()
            return False
        
    except ObjectDoesNotExist:
        sample_ids=[str(sample.id) for sample in basket.samples]
        cache=",".join(sample_ids)
        BasketCache.objects.create(basket=basket,cache=cache)
    return True
        
        
def update_analyses_freshness():

    baskets = sets.Set(list(utils.flatten([analysis.baskets.get_query_set() for analysis in Analysis.objects.all() ])))
    analysis_baskets_tuple=[ (analysis,analysis.baskets.get_query_set()) for analysis in   Analysis.objects.all()]
    basket_dict={}
    for (analysis, baskets_by_analysis) in analysis_baskets_tuple:
        for basket in baskets_by_analysis:
            basket_dict.setdefault(basket,[]).append(analysis)
            
    for basket in baskets:
        if not is_basket_fresh(basket):
            for analysis in basket_dict[basket]:
                analysis.fresh=False
                analysis.save()


    
