# Supplementary material for: A-MADMAN: Annotation-based microarray data meta-analysis tool
Source: BMC Bioinformatics. 2009 Jun 29;10:201. doi: 10.1186/1471-2105-10-201 (PMC2711946; doi:10.1186/1471-2105-10-201)
Supplement: Additional file 1 — A-MADMAN 1.4 source code. Version 1.4 of A-MADMAN source code. [file 1471-2105-10-201-S1.zip › amadman/ua_manager/libs/urlgrabber/__init__.py]

# This program is free software; you can redistribute it and/or modify
# it under the terms of the GNU General Public License as published by
# the Free Software Foundation; either version 2 of the License, or
# (at your option) any later version.
#
# This program is distributed in the hope that it will be useful,
# but WITHOUT ANY WARRANTY; without even the implied warranty of
# MERCHANTABILITY or FITNESS FOR A PARTICULAR PURPOSE.  See the
# GNU Library General Public License for more details.
#
# You should have received a copy of the GNU General Public License
# along with this program; if not, write to the Free Software
# Foundation, Inc., 59 Temple Place - Suite 330, Boston, MA 02111-1307, USA.

# Copyright 2002-2006 Michael D. Stenner, Ryan Tomayko

# $Id: __init__.py,v 1.19 2006/09/21 23:17:36 mstenner Exp $

"""A high-level cross-protocol url-grabber.

Using urlgrabber, data can be fetched in three basic ways:

  urlgrab(url) copy the file to the local filesystem
  urlopen(url) open the remote file and return a file object
     (like urllib2.urlopen)
  urlread(url) return the contents of the file as a string

When using these functions (or methods), urlgrabber supports the
following features:

  * identical behavior for http://, ftp://, and file:// urls
  * http keepalive - faster downloads of many files by using
    only a single connection
  * byte ranges - fetch only a portion of the file
  * reget - for a urlgrab, resume a partial download
  * progress meters - the ability to report download progress
    automatically, even when using urlopen!
  * throttling - restrict bandwidth usage
  * retries - automatically retry a download if it fails. The
    number of retries and failure types are configurable.
  * authenticated server access for http and ftp
  * proxy support - support for authenticated http and ftp proxies
  * mirror groups - treat a list of mirrors as a single source,
    automatically switching mirrors if there is a failure.
"""

__version__ = '3.0.0'
__date__    = '2006/09/21'
__author__  = 'Michael D. Stenner <mstenner@linux.duke.edu>, ' \
              'Ryan Tomayko <rtomayko@naeblis.cx>'
__url__     = 'http://linux.duke.edu/projects/urlgrabber/'

from grabber import urlgrab, urlopen, urlread
