# Supplementary material for: A-MADMAN: Annotation-based microarray data meta-analysis tool
Source: BMC Bioinformatics. 2009 Jun 29;10:201. doi: 10.1186/1471-2105-10-201 (PMC2711946; doi:10.1186/1471-2105-10-201)
Supplement: Additional file 1 — A-MADMAN 1.4 source code. Version 1.4 of A-MADMAN source code. [file 1471-2105-10-201-S1.zip › amadman/ua_manager/utils.py]

# Copyright 2008 Andrea Bisognin <andrea.bisognin@gmail.com>
#
# This file is part of amadman
# amadman is free software; you can redistribute it and/or modify
# it under the terms of the GNU General Public License as published by
# the Free Software Foundation; either version 3 of the License, or
# (at your option) any later version.
#
# amadman is distributed in the hope that it will be useful,
# but WITHOUT ANY WARRANTY; without even the implied warranty of
# MERCHANTABILITY or FITNESS FOR A PARTICULAR PURPOSE.  See the
# GNU General Public License for more details.
#
# You should have received a copy of the GNU General Public License
# along with this program.  If not, see <http://www.gnu.org/licenses/>.

from ua_manager.models import Tag
from django.forms.widgets import SelectMultiple
import settings
import django

def populate_with_tags(form,name="",prefix="",project=None):
    sep=""
    if prefix:
        sep="_"
    if not name:
        name='tags'

    widget=SelectMultiple()
    tags=project.tag_set.get_query_set()
    #tags=Tag.objects.all()
    choices=[(prefix+sep+str(tag.id),tag.name) for tag in tags]
    widget.choices=choices
    attrs={}
    attrs['size']=len(choices)
    attrs['id']=name
    attrs['name']=name
    widget.attrs=attrs
    form.fields.get("tags").widget=widget

def bootstrap():
    project_directory=settings.NUAM_HOME

    import os,sys
    project_name = os.path.basename(project_directory)
    sys.path.append(os.path.join(project_directory, '..'))
    project_module = __import__(project_name, '', '', [''])
    sys.path.pop()
    os.environ['DJANGO_SETTINGS_MODULE'] = '%s.settings' % project_name

    if not project_directory in sys.path :
	sys.path.append(project_directory)

def send_error_message(user,message):
    user.message_set.create(message='<p class="error">'+message+"</p>")


def flatten(lst):
    for elem in lst:
        if getattr(elem,'__iter__',False):
            for i in flatten(elem):
                yield i
        else:
            yield elem
            
    
def normalize_newlines(string):
    import re
    return re.sub(r'(\r\n|\r|\n)', '\n', string)
