# Supplementary material for: A-MADMAN: Annotation-based microarray data meta-analysis tool
Source: BMC Bioinformatics. 2009 Jun 29;10:201. doi: 10.1186/1471-2105-10-201 (PMC2711946; doi:10.1186/1471-2105-10-201)
Supplement: Additional file 1 — A-MADMAN 1.4 source code. Version 1.4 of A-MADMAN source code. [file 1471-2105-10-201-S1.zip › amadman/ua_manager/helpers.py]

import re
import  types
import codecs

unicode2entity={
    u'\u2019':'&acute;',
    u'\xb1':'&plusmn;',
    u'\xae':'&reg;',
    u'\xb0':'&deg;'
    }

def strip_and_collapse_blanks(str):
    str=str.strip()
    blanks=re.compile('[ \t]+')
    leading_blank=re.compile('\n[ \t]')
    str=blanks.sub(" ",str)
    str=leading_blank.sub("\n",str)
    return str


def geo_unicode_error_handler(e):
    global unicode2entity
    entity=unicode2entity.get(e.object[e.start],None)
    if entity:
        return(u"%s"%entity,e.end)
    else:
        return(u" ",e.end)

    


codecs.register_error("geo_unicode_error_handler",geo_unicode_error_handler)

class CleanModel():
    def __init__(self):
        pass

    def encode_to_ascii(self,data):
        return data.encode('ascii','geo_unicode_error_handler')

    def nlines_to_break(self,str):
        str=str.replace("\n","<br/>\n")
        return str

    def clean(self,attributes):
        for attr in attributes:
            if type(attr)==types.StringType  or type(attr)==types.UnicodeType:
                value=getattr(self,attr)
                value=self.encode_to_ascii(value)
                value=strip_and_collapse_blanks(value)
                value=self.nlines_to_break(value)
                setattr(self,attr,value)
