# Supplementary material for: A-MADMAN: Annotation-based microarray data meta-analysis tool
Source: BMC Bioinformatics. 2009 Jun 29;10:201. doi: 10.1186/1471-2105-10-201 (PMC2711946; doi:10.1186/1471-2105-10-201)
Supplement: Additional file 1 — A-MADMAN 1.4 source code. Version 1.4 of A-MADMAN source code. [file 1471-2105-10-201-S1.zip › amadman/ua_manager/media/jquery.js]

(function(){
/*
 * jQuery 1.2.3 - New Wave Javascript
 *
 * Copyright (c) 2008 John Resig (jquery.com)
 * Dual licensed under the MIT (MIT-LICENSE.txt)
 * and GPL (GPL-LICENSE.txt) licenses.
 *
 * $Date: 2008-02-06 00:21:25 -0500 (Wed, 06 Feb 2008) $
 * $Rev: 4663 $
 */

// Map over jQuery in case of overwrite
if ( window.jQuery )
	var _jQuery = window.jQuery;

var jQuery = window.jQuery = function( selector, context ) {
	// The jQuery object is actually just the init constructor 'enhanced'
	return new jQuery.prototype.init( selector, context );
};

// Map over the $ in case of overwrite
if ( window.$ )
	var _$ = window.$;
	
// Map the jQuery namespace to the '$' one
window.$ = jQuery;

// A simple way to check for HTML strings or ID strings
// (both of which we optimize for)
var quickExpr = /^[^<]*(<(.|\s)+>)[^>]*$|^#(\w+)$/;

// Is it a simple selector
var isSimple = /^.[^:#\[\.]*$/;

jQuery.fn = jQuery.prototype = {
	init: function( selector, context ) {
		// Make sure that a selection was provided
		selector = selector || document;

		// Handle $(DOMElement)
		if ( selector.nodeType ) {
			this[0] = selector;
			this.length = 1;
			return this;

		// Handle HTML strings
		} else if ( typeof selector == "string" ) {
			// Are we dealing with HTML string or an ID?
			var match = quickExpr.exec( selector );

			// Verify a match, and that no context was specified for #id
			if ( match && (match[1] || !context) ) {

				// HANDLE: $(html) -> $(array)
				if ( match[1] )
					selector = jQuery.clean( [ match[1] ], context );

				// HANDLE: $("#id")
				else {
					var elem = document.getElementById( match[3] );

					// Make sure an element was located
					if ( elem )
						// Handle the case where IE and Opera return items
						// by name instead of ID
						if ( elem.id != match[3] )
							return jQuery().find( selector );

						// Otherwise, we inject the element directly into the jQuery object
						else {
							this[0] = elem;
							this.length = 1;
							return this;
						}

					else
						selector = [];
				}

			// HANDLE: $(expr, [context])
			// (which is just equivalent to: $(content).find(expr)
			} else
				return new jQuery( context ).find( selector );

		// HANDLE: $(function)
		// Shortcut for document ready
		} else if ( jQuery.isFunction( selector ) )
			return new jQuery( document )[ jQuery.fn.ready ? "ready" : "load" ]( selector );

		return this.setArray(
			// HANDLE: $(array)
			selector.constructor == Array && selector ||

			// HANDLE: $(arraylike)
			// Watch for when an array-like object, contains DOM nodes, is passed in as the selector
			(selector.jquery || selector.length && selector != window && !selector.nodeType && selector[0] != undefined && selector[0].nodeType) && jQuery.makeArray( selector ) ||

			// HANDLE: $(*)
			[ selector ] );
	},
	
	// The current version of jQuery being used
	jquery: "1.2.3",

	// The number of elements contained in the matched element set
	size: function() {
		return this.length;
	},
	
	// The number of elements contained in the matched element set
	length: 0,

	// Get the Nth element in the matched element set OR
	// Get the whole matched element set as a clean array
	get: function( num ) {
		return num == undefined ?

			// Return a 'clean' array
			jQuery.makeArray( this ) :

			// Return just the object
			this[ num ];
	},
	
	// Take an array of elements and push it onto the stack
	// (returning the new matched element set)
	pushStack: function( elems ) {
		// Build a new jQuery matched element set
		var ret = jQuery( elems );

		// Add the old object onto the stack (as a reference)
		ret.prevObject = this;

		// Return the newly-formed element set
		return ret;
	},
	
	// Force the current matched set of elements to become
	// the specified array of elements (destroying the stack in the process)
	// You should use pushStack() in order to do this, but maintain the stack
	setArray: function( elems ) {
		// Resetting the length to 0, then using the native Array push
		// is a super-fast way to populate an object with array-like properties
		this.length = 0;
		Array.prototype.push.apply( this, elems );
		
		return this;
	},

	// Execute a callback for every element in the matched set.
	// (You can seed the arguments with an array of args, but this is
	// only used internally.)
	each: function( callback, args ) {
		return jQuery.each( this, callback, args );
	},

	// Determine the position of an element within 
	// the matched set of elements
	index: function( elem ) {
		var ret = -1;

		// Locate the position of the desired element
		this.each(function(i){
			if ( this == elem )
				ret = i;
		});

		return ret;
	},

	attr: function( name, value, type ) {
		var options = name;
		
		// Look for the case where we're accessing a style value
		if ( name.constructor == String )
			if ( value == undefined )
				return this.length && jQuery[ type || "attr" ]( this[0], name ) || undefined;

			else {
				options = {};
				options[ name ] = value;
			}
		
		// Check to see if we're setting style values
		return this.each(function(i){
			// Set all the styles
			for ( name in options )
				jQuery.attr(
					type ?
						this.style :
						this,
					name, jQuery.prop( this, options[ name ], type, i, name )
				);
		});
	},

	css: function( key, value ) {
		// ignore negative width and height values
		if ( (key == 'width' || key == 'height') && parseFloat(value) < 0 )
			value = undefined;
		return this.attr( key, value, "curCSS" );
	},

	text: function( text ) {
		if ( typeof text != "object" && text != null )
			return this.empty().append( (this[0] && this[0].ownerDocument || document).createTextNode( text ) );

		var ret = "";

		jQuery.each( text || this, function(){
			jQuery.each( this.childNodes, function(){
				if ( this.nodeType != 8 )
					ret += this.nodeType != 1 ?
						this.nodeValue :
						jQuery.fn.text( [ this ] );
			});
		});

		return ret;
	},

	wrapAll: function( html ) {
		if ( this[0] )
			// The elements to wrap the target around
			jQuery( html, this[0].ownerDocument )
				.clone()
				.insertBefore( this[0] )
				.map(function(){
					var elem = this;

					while ( elem.firstChild )
						elem = elem.firstChild;

					return elem;
				})
				.append(this);

		return this;
	},

	wrapInner: function( html ) {
		return this.each(function(){
			jQuery( this ).contents().wrapAll( html );
		});
	},

	wrap: function( html ) {
		return this.each(function(){
			jQuery( this ).wrapAll( html );
		});
	},

	append: function() {
		return this.domManip(arguments, true, false, function(elem){
			if (this.nodeType == 1)
				this.appendChild( elem );
		});
	},

	prepend: function() {
		return this.domManip(arguments, true, true, function(elem){
			if (this.nodeType == 1)
				this.insertBefore( elem, this.firstChild );
		});
	},
	
	before: function() {
		return this.domManip(arguments, false, false, function(elem){
			this.parentNode.insertBefore( elem, this );
		});
	},

	after: function() {
		return this.domManip(arguments, false, true, function(elem){
			this.parentNode.insertBefore( elem, this.nextSibling );
		});
	},

	end: function() {
		return this.prevObject || jQuery( [] );
	},

	find: function( selector ) {
		var elems = jQuery.map(this, function(elem){
			return jQuery.find( selector, elem );
		});

		return this.pushStack( /[^+>] [^+>]/.test( selector ) || selector.indexOf("..") > -1 ?
			jQuery.unique( elems ) :
			elems );
	},

	clone: function( events ) {
		// Do the clone
		var ret = this.map(function(){
			if ( jQuery.browser.msie && !jQuery.isXMLDoc(this) ) {
				// IE copies events bound via attachEvent when
				// using cloneNode. Calling detachEvent on the
				// clone will also remove the events from the orignal
				// In order to get around this, we use innerHTML.
				// Unfortunately, this means some modifications to 
				// attributes in IE that are actually only stored 
				// as properties will not be copied (such as the
				// the name attribute on an input).
				var clone = this.cloneNode(true),
					container = document.createElement("div");
				container.appendChild(clone);
				return jQuery.clean([container.innerHTML])[0];
			} else
				return this.cloneNode(true);
		});

		// Need to set the expando to null on the cloned set if it exists
		// removeData doesn't work here, IE removes it from the original as well
		// this is primarily for IE but the data expando shouldn't be copied over in any browser
		var clone = ret.find("*").andSelf().each(function(){
			if ( this[ expando ] != undefined )
				this[ expando ] = null;
		});
		
		// Copy the events from the original to the clone
		if ( events === true )
			this.find("*").andSelf().each(function(i){
				if (this.nodeType == 3)
					return;
				var events = jQuery.data( this, "events" );

				for ( var type in events )
					for ( var handler in events[ type ] )
						jQuery.event.add( clone[ i ], type, events[ type ][ handler ], events[ type ][ handler ].data );
			});

		// Return the cloned set
		return ret;
	},

	filter: function( selector ) {
		return this.pushStack(
			jQuery.isFunction( selector ) &&
			jQuery.grep(this, function(elem, i){
				return selector.call( elem, i );
			}) ||

			jQuery.multiFilter( selector, this ) );
	},

	not: function( selector ) {
		if ( selector.constructor == String )
			// test special case where just one selector is passed in
			if ( isSimple.test( selector ) )
				return this.pushStack( jQuery.multiFilter( selector, this, true ) );
			else
				selector = jQuery.multiFilter( selector, this );

		var isArrayLike = selector.length && selector[selector.length - 1] !== undefined && !selector.nodeType;
		return this.filter(function() {
			return isArrayLike ? jQuery.inArray( this, selector ) < 0 : this != selector;
		});
	},

	add: function( selector ) {
		return !selector ? this : this.pushStack( jQuery.merge( 
			this.get(),
			selector.constructor == String ? 
				jQuery( selector ).get() :
				selector.length != undefined && (!selector.nodeName || jQuery.nodeName(selector, "form")) ?
					selector : [selector] ) );
	},

	is: function( selector ) {
		return selector ?
			jQuery.multiFilter( selector, this ).length > 0 :
			false;
	},

	hasClass: function( selector ) {
		return this.is( "." + selector );
	},
	
	val: function( value ) {
		if ( value == undefined ) {

			if ( this.length ) {
				var elem = this[0];

				// We need to handle select boxes special
				if ( jQuery.nodeName( elem, "select" ) ) {
					var index = elem.selectedIndex,
						values = [],
						options = elem.options,
						one = elem.type == "select-one";
					
					// Nothing was selected
					if ( index < 0 )
						return null;

					// Loop through all the selected options
					for ( var i = one ? index : 0, max = one ? index + 1 : options.length; i < max; i++ ) {
						var option = options[ i ];

						if ( option.selected ) {
							// Get the specifc value for the option
							value = jQuery.browser.msie && !option.attributes.value.specified ? option.text : option.value;
							
							// We don't need an array for one selects
							if ( one )
								return value;
							
							// Multi-Selects return an array
							values.push( value );
						}
					}
					
					return values;
					
				// Everything else, we just grab the value
				} else
					return (this[0].value || "").replace(/\r/g, "");

			}

			return undefined;
		}

		return this.each(function(){
			if ( this.nodeType != 1 )
				return;

			if ( value.constructor == Array && /radio|checkbox/.test( this.type ) )
				this.checked = (jQuery.inArray(this.value, value) >= 0 ||
					jQuery.inArray(this.name, value) >= 0);

			else if ( jQuery.nodeName( this, "select" ) ) {
				var values = value.constructor == Array ?
					value :
					[ value ];

				jQuery( "option", this ).each(function(){
					this.selected = (jQuery.inArray( this.value, values ) >= 0 ||
						jQuery.inArray( this.text, values ) >= 0);
				});

				if ( !values.length )
					this.selectedIndex = -1;

			} else
				this.value = value;
		});
	},
	
	html: function( value ) {
		return value == undefined ?
			(this.length ?
				this[0].innerHTML :
				null) :
			this.empty().append( value );
	},

	replaceWith: function( value ) {
		return this.after( value ).remove();
	},

	eq: function( i ) {
		return this.slice( i, i + 1 );
	},

	slice: function() {
		return this.pushStack( Array.prototype.slice.apply( this, arguments ) );
	},

	map: function( callback ) {
		return this.pushStack( jQuery.map(this, function(elem, i){
			return callback.call( elem, i, elem );
		}));
	},

	andSelf: function() {
		return this.add( this.prevObject );
	},

	data: function( key, value ){
		var parts = key.split(".");
		parts[1] = parts[1] ? "." + parts[1] : "";

		if ( value == null ) {
			var data = this.triggerHandler("getData" + parts[1] + "!", [parts[0]]);
			
			if ( data == undefined && this.length )
				data = jQuery.data( this[0], key );

			return data == null && parts[1] ?
				this.data( parts[0] ) :
				data;
		} else
			return this.trigger("setData" + parts[1] + "!", [parts[0], value]).each(function(){
				jQuery.data( this, key, value );
			});
	},

	removeData: function( key ){
		return this.each(function(){
			jQuery.removeData( this, key );
		});
	},
	
	domManip: function( args, table, reverse, callback ) {
		var clone = this.length > 1, elems; 

		return this.each(function(){
			if ( !elems ) {
				elems = jQuery.clean( args, this.ownerDocument );

				if ( reverse )
					elems.reverse();
			}

			var obj = this;

			if ( table && jQuery.nodeName( this, "table" ) && jQuery.nodeName( elems[0], "tr" ) )
				obj = this.getElementsByTagName("tbody")[0] || this.appendChild( this.ownerDocument.createElement("tbody") );

			var scripts = jQuery( [] );

			jQuery.each(elems, function(){
				var elem = clone ?
					jQuery( this ).clone( true )[0] :
					this;

				// execute all scripts after the elements have been injected
				if ( jQuery.nodeName( elem, "script" ) ) {
					scripts = scripts.add( elem );
				} else {
					// Remove any inner scripts for later evaluation
					if ( elem.nodeType == 1 )
						scripts = scripts.add( jQuery( "script", elem ).remove() );

					// Inject the elements into the document
					callback.call( obj, elem );
				}
			});

			scripts.each( evalScript );
		});
	}
};

// Give the init function the jQuery prototype for later instantiation
jQuery.prototype.init.prototype = jQuery.prototype;

function evalScript( i, elem ) {
	if ( elem.src )
		jQuery.ajax({
			url: elem.src,
			async: false,
			dataType: "script"
		});

	else
		jQuery.globalEval( elem.text || elem.textContent || elem.innerHTML || "" );

	if ( elem.parentNode )
		elem.parentNode.removeChild( elem );
}

jQuery.extend = jQuery.fn.extend = function() {
	// copy reference to target object
	var target = arguments[0] || {}, i = 1, length = arguments.length, deep = false, options;

	// Handle a deep copy situation
	if ( target.constructor == Boolean ) {
		deep = target;
		target = arguments[1] || {};
		// skip the boolean and the target
		i = 2;
	}

	// Handle case when target is a string or something (possible in deep copy)
	if ( typeof target != "object" && typeof target != "function" )
		target = {};

	// extend jQuery itself if only one argument is passed
	if ( length == 1 ) {
		target = this;
		i = 0;
	}

	for ( ; i < length; i++ )
		// Only deal with non-null/undefined values
		if ( (options = arguments[ i ]) != null )
			// Extend the base object
			for ( var name in options ) {
				// Prevent never-ending loop
				if ( target === options[ name ] )
					continue;

				// Recurse if we're merging object values
				if ( deep && options[ name ] && typeof options[ name ] == "object" && target[ name ] && !options[ name ].nodeType )
					target[ name ] = jQuery.extend( target[ name ], options[ name ] );

				// Don't bring in undefined values
				else if ( options[ name ] != undefined )
					target[ name ] = options[ name ];

			}

	// Return the modified object
	return target;
};

var expando = "jQuery" + (new Date()).getTime(), uuid = 0, windowData = {};

// exclude the following css properties to add px
var exclude = /z-?index|font-?weight|opacity|zoom|line-?height/i;

jQuery.extend({
	noConflict: function( deep ) {
		window.$ = _$;

		if ( deep )
			window.jQuery = _jQuery;

		return jQuery;
	},

	// See test/unit/core.js for details concerning this function.
	isFunction: function( fn ) {
		return !!fn && typeof fn != "string" && !fn.nodeName && 
			fn.constructor != Array && /function/i.test( fn + "" );
	},
	
	// check if an element is in a (or is an) XML document
	isXMLDoc: function( elem ) {
		return elem.documentElement && !elem.body ||
			elem.tagName && elem.ownerDocument && !elem.ownerDocument.body;
	},

	// Evalulates a script in a global context
	globalEval: function( data ) {
		data = jQuery.trim( data );

		if ( data ) {
			// Inspired by code by Andrea Giammarchi
			// http://webreflection.blogspot.com/2007/08/global-scope-evaluation-and-dom.html
			var head = document.getElementsByTagName("head")[0] || document.documentElement,
				script = document.createElement("script");

			script.type = "text/javascript";
			if ( jQuery.browser.msie )
				script.text = data;
			else
				script.appendChild( document.createTextNode( data ) );

			head.appendChild( script );
			head.removeChild( script );
		}
	},

	nodeName: function( elem, name ) {
		return elem.nodeName && elem.nodeName.toUpperCase() == name.toUpperCase();
	},
	
	cache: {},
	
	data: function( elem, name, data ) {
		elem = elem == window ?
			windowData :
			elem;

		var id = elem[ expando ];

		// Compute a unique ID for the element
		if ( !id ) 
			id = elem[ expando ] = ++uuid;

		// Only generate the data cache if we're
		// trying to access or manipulate it
		if ( name && !jQuery.cache[ id ] )
			jQuery.cache[ id ] = {};
		
		// Prevent overriding the named cache with undefined values
		if ( data != undefined )
			jQuery.cache[ id ][ name ] = data;
		
		// Return the named cache data, or the ID for the element	
		return name ?
			jQuery.cache[ id ][ name ] :
			id;
	},
	
	removeData: function( elem, name ) {
		elem = elem == window ?
			windowData :
			elem;

		var id = elem[ expando ];

		// If we want to remove a specific section of the element's data
		if ( name ) {
			if ( jQuery.cache[ id ] ) {
				// Remove the section of cache data
				delete jQuery.cache[ id ][ name ];

				// If we've removed all the data, remove the element's cache
				name = "";

				for ( name in jQuery.cache[ id ] )
					break;

				if ( !name )
					jQuery.removeData( elem );
			}

		// Otherwise, we want to remove all of the element's data
		} else {
			// Clean up the element expando
			try {
				delete elem[ expando ];
			} catch(e){
				// IE has trouble directly removing the expando
				// but it's ok with using removeAttribute
				if ( elem.removeAttribute )
					elem.removeAttribute( expando );
			}

			// Completely remove the data cache
			delete jQuery.cache[ id ];
		}
	},

	// args is for internal usage only
	each: function( object, callback, args ) {
		if ( args ) {
			if ( object.length == undefined ) {
				for ( var name in object )
					if ( callback.apply( object[ name ], args ) === false )
						break;
			} else
				for ( var i = 0, length = object.length; i < length; i++ )
					if ( callback.apply( object[ i ], args ) === false )
						break;

		// A special, fast, case for the most common use of each
		} else {
			if ( object.length == undefined ) {
				for ( var name in object )
					if ( callback.call( object[ name ], name, object[ name ] ) === false )
						break;
			} else
				for ( var i = 0, length = object.length, value = object[0]; 
					i < length && callback.call( value, i, value ) !== false; value = object[++i] ){}
		}

		return object;
	},
	
	prop: function( elem, value, type, i, name ) {
			// Handle executable functions
			if ( jQuery.isFunction( value ) )
				value = value.call( elem, i );
				
			// Handle passing in a number to a CSS property
			return value && value.constructor == Number && type == "curCSS" && !exclude.test( name ) ?
				value + "px" :
				value;
	},

	className: {
		// internal only, use addClass("class")
		add: function( elem, classNames ) {
			jQuery.each((classNames || "").split(/\s+/), function(i, className){
				if ( elem.nodeType == 1 && !jQuery.className.has( elem.className, className ) )
					elem.className += (elem.className ? " " : "") + className;
			});
		},

		// internal only, use removeClass("class")
		remove: function( elem, classNames ) {
			if (elem.nodeType == 1)
				elem.className = classNames != undefined ?
					jQuery.grep(elem.className.split(/\s+/), function(className){
						return !jQuery.className.has( classNames, className );	
					}).join(" ") :
					"";
		},

		// internal only, use is(".class")
		has: function( elem, className ) {
			return jQuery.inArray( className, (elem.className || elem).toString().split(/\s+/) ) > -1;
		}
	},

	// A method for quickly swapping in/out CSS properties to get correct calculations
	swap: function( elem, options, callback ) {
		var old = {};
		// Remember the old values, and insert the new ones
		for ( var name in options ) {
			old[ name ] = elem.style[ name ];
			elem.style[ name ] = options[ name ];
		}

		callback.call( elem );

		// Revert the old values
		for ( var name in options )
			elem.style[ name ] = old[ name ];
	},

	css: function( elem, name, force ) {
		if ( name == "width" || name == "height" ) {
			var val, props = { position: "absolute", visibility: "hidden", display:"block" }, which = name == "width" ? [ "Left", "Right" ] : [ "Top", "Bottom" ];
		
			function getWH() {
				val = name == "width" ? elem.offsetWidth : elem.offsetHeight;
				var padding = 0, border = 0;
				jQuery.each( which, function() {
					padding += parseFloat(jQuery.curCSS( elem, "padding" + this, true)) || 0;
					border += parseFloat(jQuery.curCSS( elem, "border" + this + "Width", true)) || 0;
				});
				val -= Math.round(padding + border);
			}
		
			if ( jQuery(elem).is(":visible") )
				getWH();
			else
				jQuery.swap( elem, props, getWH );
			
			return Math.max(0, val);
		}
		
		return jQuery.curCSS( elem, name, force );
	},

	curCSS: function( elem, name, force ) {
		var ret;

		// A helper method for determining if an element's values are broken
		function color( elem ) {
			if ( !jQuery.browser.safari )
				return false;

			var ret = document.defaultView.getComputedStyle( elem, null );
			return !ret || ret.getPropertyValue("color") == "";
		}

		// We need to handle opacity special in IE
		if ( name == "opacity" && jQuery.browser.msie ) {
			ret = jQuery.attr( elem.style, "opacity" );

			return ret == "" ?
				"1" :
				ret;
		}
		// Opera sometimes will give the wrong display answer, this fixes it, see #2037
		if ( jQuery.browser.opera && name == "display" ) {
			var save = elem.style.outline;
			elem.style.outline = "0 solid black";
			elem.style.outline = save;
		}
		
		// Make sure we're using the right name for getting the float value
		if ( name.match( /float/i ) )
			name = styleFloat;

		if ( !force && elem.style && elem.style[ name ] )
			ret = elem.style[ name ];

		else if ( document.defaultView && document.defaultView.getComputedStyle ) {

			// Only "float" is needed here
			if ( name.match( /float/i ) )
				name = "float";

			name = name.replace( /([A-Z])/g, "-$1" ).toLowerCase();

			var getComputedStyle = document.defaultView.getComputedStyle( elem, null );

			if ( getComputedStyle && !color( elem ) )
				ret = getComputedStyle.getPropertyValue( name );

			// If the element isn't reporting its values properly in Safari
			// then some display: none elements are involved
			else {
				var swap = [], stack = [];

				// Locate all of the parent display: none elements
				for ( var a = elem; a && color(a); a = a.parentNode )
					stack.unshift(a);

				// Go through and make them visible, but in reverse
				// (It would be better if we knew the exact display type that they had)
				for ( var i = 0; i < stack.length; i++ )
					if ( color( stack[ i ] ) ) {
						swap[ i ] = stack[ i ].style.display;
						stack[ i ].style.display = "block";
					}

				// Since we flip the display style, we have to handle that
				// one special, otherwise get the value
				ret = name == "display" && swap[ stack.length - 1 ] != null ?
					"none" :
					( getComputedStyle && getComputedStyle.getPropertyValue( name ) ) || "";

				// Finally, revert the display styles back
				for ( var i = 0; i < swap.length; i++ )
					if ( swap[ i ] != null )
						stack[ i ].style.display = swap[ i ];
			}

			// We should always get a number back from opacity
			if ( name == "opacity" && ret == "" )
				ret = "1";

		} else if ( elem.currentStyle ) {
			var camelCase = name.replace(/\-(\w)/g, function(all, letter){
				return letter.toUpperCase();
			});

			ret = elem.currentStyle[ name ] || elem.currentStyle[ camelCase ];

			// From the awesome hack by Dean Edwards
			// http://erik.eae.net/archives/2007/07/27/18.54.15/#comment-102291

			// If we're not dealing with a regular pixel number
			// but a number that has a weird ending, we need to convert it to pixels
			if ( !/^\d+(px)?$/i.test( ret ) && /^\d/.test( ret ) ) {
				// Remember the original values
				var style = elem.style.left, runtimeStyle = elem.runtimeStyle.left;

				// Put in the new values to get a computed value out
				elem.runtimeStyle.left = elem.currentStyle.left;
				elem.style.left = ret || 0;
				ret = elem.style.pixelLeft + "px";

				// Revert the changed values
				elem.style.left = style;
				elem.runtimeStyle.left = runtimeStyle;
			}
		}

		return ret;
	},
	
	clean: function( elems, context ) {
		var ret = [];
		context = context || document;
		// !context.createElement fails in IE with an error but returns typeof 'object'
		if (typeof context.createElement == 'undefined') 
			context = context.ownerDocument || context[0] && context[0].ownerDocument || document;

		jQuery.each(elems, function(i, elem){
			if ( !elem )
				return;

			if ( elem.constructor == Number )
				elem = elem.toString();
			
			// Convert html string into DOM nodes
			if ( typeof elem == "string" ) {
				// Fix "XHTML"-style tags in all browsers
				elem = elem.replace(/(<(\w+)[^>]*?)\/>/g, function(all, front, tag){
					return tag.match(/^(abbr|br|col|img|input|link|meta|param|hr|area|embed)$/i) ?
						all :
						front + "></" + tag + ">";
				});

				// Trim whitespace, otherwise indexOf won't work as expected
				var tags = jQuery.trim( elem ).toLowerCase(), div = context.createElement("div");

				var wrap =
					// option or optgroup
					!tags.indexOf("<opt") &&
					[ 1, "<select multiple='multiple'>", "</select>" ] ||
					
					!tags.indexOf("<leg") &&
					[ 1, "<fieldset>", "</fieldset>" ] ||
					
					tags.match(/^<(thead|tbody|tfoot|colg|cap)/) &&
					[ 1, "<table>", "</table>" ] ||
					
					!tags.indexOf("<tr") &&
					[ 2, "<table><tbody>", "</tbody></table>" ] ||
					
				 	// <thead> matched above
					(!tags.indexOf("<td") || !tags.indexOf("<th")) &&
					[ 3, "<table><tbody><tr>", "</tr></tbody></table>" ] ||
					
					!tags.indexOf("<col") &&
					[ 2, "<table><tbody></tbody><colgroup>", "</colgroup></table>" ] ||

					// IE can't serialize <link> and <script> tags normally
					jQuery.browser.msie &&
					[ 1, "div<div>", "</div>" ] ||
					
					[ 0, "", "" ];

				// Go to html and back, then peel off extra wrappers
				div.innerHTML = wrap[1] + elem + wrap[2];
				
				// Move to the right depth
				while ( wrap[0]-- )
					div = div.lastChild;
				
				// Remove IE's autoinserted <tbody> from table fragments
				if ( jQuery.browser.msie ) {
					
					// String was a <table>, *may* have spurious <tbody>
					var tbody = !tags.indexOf("<table") && tags.indexOf("<tbody") < 0 ?
						div.firstChild && div.firstChild.childNodes :
						
						// String was a bare <thead> or <tfoot>
						wrap[1] == "<table>" && tags.indexOf("<tbody") < 0 ?
							div.childNodes :
							[];
				
					for ( var j = tbody.length - 1; j >= 0 ; --j )
						if ( jQuery.nodeName( tbody[ j ], "tbody" ) && !tbody[ j ].childNodes.length )
							tbody[ j ].parentNode.removeChild( tbody[ j ] );
					
					// IE completely kills leading whitespace when innerHTML is used	
					if ( /^\s/.test( elem ) )	
						div.insertBefore( context.createTextNode( elem.match(/^\s*/)[0] ), div.firstChild );
				
				}
				
				elem = jQuery.makeArray( div.childNodes );
			}

			if ( elem.length === 0 && (!jQuery.nodeName( elem, "form" ) && !jQuery.nodeName( elem, "select" )) )
				return;

			if ( elem[0] == undefined || jQuery.nodeName( elem, "form" ) || elem.options )
				ret.push( elem );

			else
				ret = jQuery.merge( ret, elem );

		});

		return ret;
	},
	
	attr: function( elem, name, value ) {
		// don't set attributes on text and comment nodes
		if (!elem || elem.nodeType == 3 || elem.nodeType == 8)
			return undefined;

		var fix = jQuery.isXMLDoc( elem ) ?
			{} :
			jQuery.props;

		// Safari mis-reports the default selected property of a hidden option
		// Accessing the parent's selectedIndex property fixes it
		if ( name == "selected" && jQuery.browser.safari )
			elem.parentNode.selectedIndex;
		
		// Certain attributes only work when accessed via the old DOM 0 way
		if ( fix[ name ] ) {
			if ( value != undefined )
				elem[ fix[ name ] ] = value;

			return elem[ fix[ name ] ];

		} else if ( jQuery.browser.msie && name == "style" )
			return jQuery.attr( elem.style, "cssText", value );

		else if ( value == undefined && jQuery.browser.msie && jQuery.nodeName( elem, "form" ) && (name == "action" || name == "method") )
			return elem.getAttributeNode( name ).nodeValue;

		// IE elem.getAttribute passes even for style
		else if ( elem.tagName ) {

			if ( value != undefined ) {
				// We can't allow the type property to be changed (since it causes problems in IE)
				if ( name == "type" && jQuery.nodeName( elem, "input" ) && elem.parentNode )
					throw "type property can't be changed";

				// convert the value to a string (all browsers do this but IE) see #1070
				elem.setAttribute( name, "" + value );
			}

			if ( jQuery.browser.msie && /href|src/.test( name ) && !jQuery.isXMLDoc( elem ) ) 
				return elem.getAttribute( name, 2 );

			return elem.getAttribute( name );

		// elem is actually elem.style ... set the style
		} else {
			// IE actually uses filters for opacity
			if ( name == "opacity" && jQuery.browser.msie ) {
				if ( value != undefined ) {
					// IE has trouble with opacity if it does not have layout
					// Force it by setting the zoom level
					elem.zoom = 1; 
	
					// Set the alpha filter to set the opacity
					elem.filter = (elem.filter || "").replace( /alpha\([^)]*\)/, "" ) +
						(parseFloat( value ).toString() == "NaN" ? "" : "alpha(opacity=" + value * 100 + ")");
				}
	
				return elem.filter && elem.filter.indexOf("opacity=") >= 0 ?
					(parseFloat( elem.filter.match(/opacity=([^)]*)/)[1] ) / 100).toString() :
					"";
			}

			name = name.replace(/-([a-z])/ig, function(all, letter){
				return letter.toUpperCase();
			});

			if ( value != undefined )
				elem[ name ] = value;

			return elem[ name ];
		}
	},
	
	trim: function( text ) {
		return (text || "").replace( /^\s+|\s+$/g, "" );
	},

	makeArray: function( array ) {
		var ret = [];

		// Need to use typeof to fight Safari childNodes crashes
		if ( typeof array != "array" )
			for ( var i = 0, length = array.length; i < length; i++ )
				ret.push( array[ i ] );
		else
			ret = array.slice( 0 );

		return ret;
	},

	inArray: function( elem, array ) {
		for ( var i = 0, length = array.length; i < length; i++ )
			if ( array[ i ] == elem )
				return i;

		return -1;
	},

	merge: function( first, second ) {
		// We have to loop this way because IE & Opera overwrite the length
		// expando of getElementsByTagName

		// Also, we need to make sure that the correct elements are being returned
		// (IE returns comment nodes in a '*' query)
		if ( jQuery.browser.msie ) {
			for ( var i = 0; second[ i ]; i++ )
				if ( second[ i ].nodeType != 8 )
					first.push( second[ i ] );

		} else
			for ( var i = 0; second[ i ]; i++ )
				first.push( second[ i ] );

		return first;
	},

	unique: function( array ) {
		var ret = [], done = {};

		try {

			for ( var i = 0, length = array.length; i < length; i++ ) {
				var id = jQuery.data( array[ i ] );

				if ( !done[ id ] ) {
					done[ id ] = true;
					ret.push( array[ i ] );
				}
			}

		} catch( e ) {
			ret = array;
		}

		return ret;
	},

	grep: function( elems, callback, inv ) {
		var ret = [];

		// Go through the array, only saving the items
		// that pass the validator function
		for ( var i = 0, length = elems.length; i < length; i++ )
			if ( !inv && callback( elems[ i ], i ) || inv && !callback( elems[ i ], i ) )
				ret.push( elems[ i ] );

		return ret;
	},

	map: function( elems, callback ) {
		var ret = [];

		// Go through the array, translating each of the items to their
		// new value (or values).
		for ( var i = 0, length = elems.length; i < length; i++ ) {
			var value = callback( elems[ i ], i );

			if ( value !== null && value != undefined ) {
				if ( value.constructor != Array )
					value = [ value ];

				ret = ret.concat( value );
			}
		}

		return ret;
	}
});

var userAgent = navigator.userAgent.toLowerCase();

// Figure out what browser is being used
jQuery.browser = {
	version: (userAgent.match( /.+(?:rv|it|ra|ie)[\/: ]([\d.]+)/ ) || [])[1],
	safari: /webkit/.test( userAgent ),
	opera: /opera/.test( userAgent ),
	msie: /msie/.test( userAgent ) && !/opera/.test( userAgent ),
	mozilla: /mozilla/.test( userAgent ) && !/(compatible|webkit)/.test( userAgent )
};

var styleFloat = jQuery.browser.msie ?
	"styleFloat" :
	"cssFloat";
	
jQuery.extend({
	// Check to see if the W3C box model is being used
	boxModel: !jQuery.browser.msie || document.compatMode == "CSS1Compat",
	
	props: {
		"for": "htmlFor",
		"class": "className",
		"float": styleFloat,
		cssFloat: styleFloat,
		styleFloat: styleFloat,
		innerHTML: "innerHTML",
		className: "className",
		value: "value",
		disabled: "disabled",
		checked: "checked",
		readonly: "readOnly",
		selected: "selected",
		maxlength: "maxLength",
		selectedIndex: "selectedIndex",
		defaultValue: "defaultValue",
		tagName: "tagName",
		nodeName: "nodeName"
	}
});

jQuery.each({
	parent: function(elem){return elem.parentNode;},
	parents: function(elem){return jQuery.dir(elem,"parentNode");},
	next: function(elem){return jQuery.nth(elem,2,"nextSibling");},
	prev: function(elem){return jQuery.nth(elem,2,"previousSibling");},
	nextAll: function(elem){return jQuery.dir(elem,"nextSibling");},
	prevAll: function(elem){return jQuery.dir(elem,"previousSibling");},
	siblings: function(elem){return jQuery.sibling(elem.parentNode.firstChild,elem);},
	children: function(elem){return jQuery.sibling(elem.firstChild);},
	contents: function(elem){return jQuery.nodeName(elem,"iframe")?elem.contentDocument||elem.contentWindow.document:jQuery.makeArray(elem.childNodes);}
}, function(name, fn){
	jQuery.fn[ name ] = function( selector ) {
		var ret = jQuery.map( this, fn );

		if ( selector && typeof selector == "string" )
			ret = jQuery.multiFilter( selector, ret );

		return this.pushStack( jQuery.unique( ret ) );
	};
});

jQuery.each({
	appendTo: "append",
	prependTo: "prepend",
	insertBefore: "before",
	insertAfter: "after",
	replaceAll: "replaceWith"
}, function(name, original){
	jQuery.fn[ name ] = function() {
		var args = arguments;

		return this.each(function(){
			for ( var i = 0, length = args.length; i < length; i++ )
				jQuery( args[ i ] )[ original ]( this );
		});
	};
});

jQuery.each({
	removeAttr: function( name ) {
		jQuery.attr( this, name, "" );
		if (this.nodeType == 1) 
			this.removeAttribute( name );
	},

	addClass: function( classNames ) {
		jQuery.className.add( this, classNames );
	},

	removeClass: function( classNames ) {
		jQuery.className.remove( this, classNames );
	},

	toggleClass: function( classNames ) {
		jQuery.className[ jQuery.className.has( this, classNames ) ? "remove" : "add" ]( this, classNames );
	},

	remove: function( selector ) {
		if ( !selector || jQuery.filter( selector, [ this ] ).r.length ) {
			// Prevent memory leaks
			jQuery( "*", this ).add(this).each(function(){
				jQuery.event.remove(this);
				jQuery.removeData(this);
			});
			if (this.parentNode)
				this.parentNode.removeChild( this );
		}
	},

	empty: function() {
		// Remove element nodes and prevent memory leaks
		jQuery( ">*", this ).remove();
		
		// Remove any remaining nodes
		while ( this.firstChild )
			this.removeChild( this.firstChild );
	}
}, function(name, fn){
	jQuery.fn[ name ] = function(){
		return this.each( fn, arguments );
	};
});

jQuery.each([ "Height", "Width" ], function(i, name){
	var type = name.toLowerCase();
	
	jQuery.fn[ type ] = function( size ) {
		// Get window width or height
		return this[0] == window ?
			// Opera reports document.body.client[Width/Height] properly in both quirks and standards
			jQuery.browser.opera && document.body[ "client" + name ] || 
			
			// Safari reports inner[Width/Height] just fine (Mozilla and Opera include scroll bar widths)
			jQuery.browser.safari && window[ "inner" + name ] ||
			
			// Everyone else use document.documentElement or document.body depending on Quirks vs Standards mode
			document.compatMode == "CSS1Compat" && document.documentElement[ "client" + name ] || document.body[ "client" + name ] :
		
			// Get document width or height
			this[0] == document ?
				// Either scroll[Width/Height] or offset[Width/Height], whichever is greater
				Math.max( 
					Math.max(document.body["scroll" + name], document.documentElement["scroll" + name]), 
					Math.max(document.body["offset" + name], document.documentElement["offset" + name]) 
				) :

				// Get or set width or height on the element
				size == undefined ?
					// Get width or height on the element
					(this.length ? jQuery.css( this[0], type ) : null) :

					// Set the width or height on the element (default to pixels if value is unitless)
					this.css( type, size.constructor == String ? size : size + "px" );
	};
});

var chars = jQuery.browser.safari && parseInt(jQuery.browser.version) < 417 ?
		"(?:[\\w*_-]|\\\\.)" :
		"(?:[\\w\u0128-\uFFFF*_-]|\\\\.)",
	quickChild = new RegExp("^>\\s*(" + chars + "+)"),
	quickID = new RegExp("^(" + chars + "+)(#)(" + chars + "+)"),
	quickClass = new RegExp("^([#.]?)(" + chars + "*)");

jQuery.extend({
	expr: {
		"": function(a,i,m){return m[2]=="*"||jQuery.nodeName(a,m[2]);},
		"#": function(a,i,m){return a.getAttribute("id")==m[2];},
		":": {
			// Position Checks
			lt: function(a,i,m){return i<m[3]-0;},
			gt: function(a,i,m){return i>m[3]-0;},
			nth: function(a,i,m){return m[3]-0==i;},
			eq: function(a,i,m){return m[3]-0==i;},
			first: function(a,i){return i==0;},
			last: function(a,i,m,r){return i==r.length-1;},
			even: function(a,i){return i%2==0;},
			odd: function(a,i){return i%2;},

			// Child Checks
			"first-child": function(a){return a.parentNode.getElementsByTagName("*")[0]==a;},
			"last-child": function(a){return jQuery.nth(a.parentNode.lastChild,1,"previousSibling")==a;},
			"only-child": function(a){return !jQuery.nth(a.parentNode.lastChild,2,"previousSibling");},

			// Parent Checks
			parent: function(a){return a.firstChild;},
			empty: function(a){return !a.firstChild;},

			// Text Check
			contains: function(a,i,m){return (a.textContent||a.innerText||jQuery(a).text()||"").indexOf(m[3])>=0;},

			// Visibility
			visible: function(a){return "hidden"!=a.type&&jQuery.css(a,"display")!="none"&&jQuery.css(a,"visibility")!="hidden";},
			hidden: function(a){return "hidden"==a.type||jQuery.css(a,"display")=="none"||jQuery.css(a,"visibility")=="hidden";},

			// Form attributes
			enabled: function(a){return !a.disabled;},
			disabled: function(a){return a.disabled;},
			checked: function(a){return a.checked;},
			selected: function(a){return a.selected||jQuery.attr(a,"selected");},

			// Form elements
			text: function(a){return "text"==a.type;},
			radio: function(a){return "radio"==a.type;},
			checkbox: function(a){return "checkbox"==a.type;},
			file: function(a){return "file"==a.type;},
			password: function(a){return "password"==a.type;},
			submit: function(a){return "submit"==a.type;},
			image: function(a){return "image"==a.type;},
			reset: function(a){return "reset"==a.type;},
			button: function(a){return "button"==a.type||jQuery.nodeName(a,"button");},
			input: function(a){return /input|select|textarea|button/i.test(a.nodeName);},

			// :has()
			has: function(a,i,m){return jQuery.find(m[3],a).length;},

			// :header
			header: function(a){return /h\d/i.test(a.nodeName);},

			// :animated
			animated: function(a){return jQuery.grep(jQuery.timers,function(fn){return a==fn.elem;}).length;}
		}
	},
	
	// The regular expressions that power the parsing engine
	parse: [
		// Match: [@value='test'], [@foo]
		/^(\[) *@?([\w-]+) *([!*$^~=]*) *('?"?)(.*?)\4 *\]/,

		// Match: :contains('foo')
		/^(:)([\w-]+)\("?'?(.*?(\(.*?\))?[^(]*?)"?'?\)/,

		// Match: :even, :last-chlid, #id, .class
		new RegExp("^([:.#]*)(" + chars + "+)")
	],

	multiFilter: function( expr, elems, not ) {
		var old, cur = [];

		while ( expr && expr != old ) {
			old = expr;
			var f = jQuery.filter( expr, elems, not );
			expr = f.t.replace(/^\s*,\s*/, "" );
			cur = not ? elems = f.r : jQuery.merge( cur, f.r );
		}

		return cur;
	},

	find: function( t, context ) {
		// Quickly handle non-string expressions
		if ( typeof t != "string" )
			return [ t ];

		// check to make sure context is a DOM element or a document
		if ( context && context.nodeType != 1 && context.nodeType != 9)
			return [ ];

		// Set the correct context (if none is provided)
		context = context || document;

		// Initialize the search
		var ret = [context], done = [], last, nodeName;

		// Continue while a selector expression exists, and while
		// we're no longer looping upon ourselves
		while ( t && last != t ) {
			var r = [];
			last = t;

			t = jQuery.trim(t);

			var foundToken = false;

			// An attempt at speeding up child selectors that
			// point to a specific element tag
			var re = quickChild;
			var m = re.exec(t);

			if ( m ) {
				nodeName = m[1].toUpperCase();

				// Perform our own iteration and filter
				for ( var i = 0; ret[i]; i++ )
					for ( var c = ret[i].firstChild; c; c = c.nextSibling )
						if ( c.nodeType == 1 && (nodeName == "*" || c.nodeName.toUpperCase() == nodeName) )
							r.push( c );

				ret = r;
				t = t.replace( re, "" );
				if ( t.indexOf(" ") == 0 ) continue;
				foundToken = true;
			} else {
				re = /^([>+~])\s*(\w*)/i;

				if ( (m = re.exec(t)) != null ) {
					r = [];

					var merge = {};
					nodeName = m[2].toUpperCase();
					m = m[1];

					for ( var j = 0, rl = ret.length; j < rl; j++ ) {
						var n = m == "~" || m == "+" ? ret[j].nextSibling : ret[j].firstChild;
						for ( ; n; n = n.nextSibling )
							if ( n.nodeType == 1 ) {
								var id = jQuery.data(n);

								if ( m == "~" && merge[id] ) break;
								
								if (!nodeName || n.nodeName.toUpperCase() == nodeName ) {
									if ( m == "~" ) merge[id] = true;
									r.push( n );
								}
								
								if ( m == "+" ) break;
							}
					}

					ret = r;

					// And remove the token
					t = jQuery.trim( t.replace( re, "" ) );
					foundToken = true;
				}
			}

			// See if there's still an expression, and that we haven't already
			// matched a token
			if ( t && !foundToken ) {
				// Handle multiple expressions
				if ( !t.indexOf(",") ) {
					// Clean the result set
					if ( context == ret[0] ) ret.shift();

					// Merge the result sets
					done = jQuery.merge( done, ret );

					// Reset the context
					r = ret = [context];

					// Touch up the selector string
					t = " " + t.substr(1,t.length);

				} else {
					// Optimize for the case nodeName#idName
					var re2 = quickID;
					var m = re2.exec(t);
					
					// Re-organize the results, so that they're consistent
					if ( m ) {
						m = [ 0, m[2], m[3], m[1] ];

					} else {
						// Otherwise, do a traditional filter check for
						// ID, class, and element selectors
						re2 = quickClass;
						m = re2.exec(t);
					}

					m[2] = m[2].replace(/\\/g, "");

					var elem = ret[ret.length-1];

					// Try to do a global search by ID, where we can
					if ( m[1] == "#" && elem && elem.getElementById && !jQuery.isXMLDoc(elem) ) {
						// Optimization for HTML document case
						var oid = elem.getElementById(m[2]);
						
						// Do a quick check for the existence of the actual ID attribute
						// to avoid selecting by the name attribute in IE
						// also check to insure id is a string to avoid selecting an element with the name of 'id' inside a form
						if ( (jQuery.browser.msie||jQuery.browser.opera) && oid && typeof oid.id == "string" && oid.id != m[2] )
							oid = jQuery('[@id="'+m[2]+'"]', elem)[0];

						// Do a quick check for node name (where applicable) so
						// that div#foo searches will be really fast
						ret = r = oid && (!m[3] || jQuery.nodeName(oid, m[3])) ? [oid] : [];
					} else {
						// We need to find all descendant elements
						for ( var i = 0; ret[i]; i++ ) {
							// Grab the tag name being searched for
							var tag = m[1] == "#" && m[3] ? m[3] : m[1] != "" || m[0] == "" ? "*" : m[2];

							// Handle IE7 being really dumb about <object>s
							if ( tag == "*" && ret[i].nodeName.toLowerCase() == "object" )
								tag = "param";

							r = jQuery.merge( r, ret[i].getElementsByTagName( tag ));
						}

						// It's faster to filter by class and be done with it
						if ( m[1] == "." )
							r = jQuery.classFilter( r, m[2] );

						// Same with ID filtering
						if ( m[1] == "#" ) {
							var tmp = [];

							// Try to find the element with the ID
							for ( var i = 0; r[i]; i++ )
								if ( r[i].getAttribute("id") == m[2] ) {
									tmp = [ r[i] ];
									break;
								}

							r = tmp;
						}

						ret = r;
					}

					t = t.replace( re2, "" );
				}

			}

			// If a selector string still exists
			if ( t ) {
				// Attempt to filter it
				var val = jQuery.filter(t,r);
				ret = r = val.r;
				t = jQuery.trim(val.t);
			}
		}

		// An error occurred with the selector;
		// just return an empty set instead
		if ( t )
			ret = [];

		// Remove the root context
		if ( ret && context == ret[0] )
			ret.shift();

		// And combine the results
		done = jQuery.merge( done, ret );

		return done;
	},

	classFilter: function(r,m,not){
		m = " " + m + " ";
		var tmp = [];
		for ( var i = 0; r[i]; i++ ) {
			var pass = (" " + r[i].className + " ").indexOf( m ) >= 0;
			if ( !not && pass || not && !pass )
				tmp.push( r[i] );
		}
		return tmp;
	},

	filter: function(t,r,not) {
		var last;

		// Look for common filter expressions
		while ( t && t != last ) {
			last = t;

			var p = jQuery.parse, m;

			for ( var i = 0; p[i]; i++ ) {
				m = p[i].exec( t );

				if ( m ) {
					// Remove what we just matched
					t = t.substring( m[0].length );

					m[2] = m[2].replace(/\\/g, "");
					break;
				}
			}

			if ( !m )
				break;

			// :not() is a special case that can be optimized by
			// keeping it out of the expression list
			if ( m[1] == ":" && m[2] == "not" )
				// optimize if only one selector found (most common case)
				r = isSimple.test( m[3] ) ?
					jQuery.filter(m[3], r, true).r :
					jQuery( r ).not( m[3] );

			// We can get a big speed boost by filtering by class here
			else if ( m[1] == "." )
				r = jQuery.classFilter(r, m[2], not);

			else if ( m[1] == "[" ) {
				var tmp = [], type = m[3];
				
				for ( var i = 0, rl = r.length; i < rl; i++ ) {
					var a = r[i], z = a[ jQuery.props[m[2]] || m[2] ];
					
					if ( z == null || /href|src|selected/.test(m[2]) )
						z = jQuery.attr(a,m[2]) || '';

					if ( (type == "" && !!z ||
						 type == "=" && z == m[5] ||
						 type == "!=" && z != m[5] ||
						 type == "^=" && z && !z.indexOf(m[5]) ||
						 type == "$=" && z.substr(z.length - m[5].length) == m[5] ||
						 (type == "*=" || type == "~=") && z.indexOf(m[5]) >= 0) ^ not )
							tmp.push( a );
				}
				
				r = tmp;

			// We can get a speed boost by handling nth-child here
			} else if ( m[1] == ":" && m[2] == "nth-child" ) {
				var merge = {}, tmp = [],
					// parse equations like 'even', 'odd', '5', '2n', '3n+2', '4n-1', '-n+6'
					test = /(-?)(\d*)n((?:\+|-)?\d*)/.exec(
						m[3] == "even" && "2n" || m[3] == "odd" && "2n+1" ||
						!/\D/.test(m[3]) && "0n+" + m[3] || m[3]),
					// calculate the numbers (first)n+(last) including if they are negative
					first = (test[1] + (test[2] || 1)) - 0, last = test[3] - 0;
 
				// loop through all the elements left in the jQuery object
				for ( var i = 0, rl = r.length; i < rl; i++ ) {
					var node = r[i], parentNode = node.parentNode, id = jQuery.data(parentNode);

					if ( !merge[id] ) {
						var c = 1;

						for ( var n = parentNode.firstChild; n; n = n.nextSibling )
							if ( n.nodeType == 1 )
								n.nodeIndex = c++;

						merge[id] = true;
					}

					var add = false;

					if ( first == 0 ) {
						if ( node.nodeIndex == last )
							add = true;
					} else if ( (node.nodeIndex - last) % first == 0 && (node.nodeIndex - last) / first >= 0 )
						add = true;

					if ( add ^ not )
						tmp.push( node );
				}

				r = tmp;

			// Otherwise, find the expression to execute
			} else {
				var fn = jQuery.expr[ m[1] ];
				if ( typeof fn == "object" )
					fn = fn[ m[2] ];

				if ( typeof fn == "string" )
					fn = eval("false||function(a,i){return " + fn + ";}");

				// Execute it against the current filter
				r = jQuery.grep( r, function(elem, i){
					return fn(elem, i, m, r);
				}, not );
			}
		}

		// Return an array of filtered elements (r)
		// and the modified expression string (t)
		return { r: r, t: t };
	},

	dir: function( elem, dir ){
		var matched = [];
		var cur = elem[dir];
		while ( cur && cur != document ) {
			if ( cur.nodeType == 1 )
				matched.push( cur );
			cur = cur[dir];
		}
		return matched;
	},
	
	nth: function(cur,result,dir,elem){
		result = result || 1;
		var num = 0;

		for ( ; cur; cur = cur[dir] )
			if ( cur.nodeType == 1 && ++num == result )
				break;

		return cur;
	},
	
	sibling: function( n, elem ) {
		var r = [];

		for ( ; n; n = n.nextSibling ) {
			if ( n.nodeType == 1 && (!elem || n != elem) )
				r.push( n );
		}

		return r;
	}
});

/*
 * A number of helper functions used for managing events.
 * Many of the ideas behind this code orignated from 
 * Dean Edwards' addEvent library.
 */
jQuery.event = {

	// Bind an event to an element
	// Original by Dean Edwards
	add: function(elem, types, handler, data) {
		if ( elem.nodeType == 3 || elem.nodeType == 8 )
			return;

		// For whatever reason, IE has trouble passing the window object
		// around, causing it to be cloned in the process
		if ( jQuery.browser.msie && elem.setInterval != undefined )
			elem = window;

		// Make sure that the function being executed has a unique ID
		if ( !handler.guid )
			handler.guid = this.guid++;
			
		// if data is passed, bind to handler 
		if( data != undefined ) { 
			// Create temporary function pointer to original handler 
			var fn = handler; 

			// Create unique handler function, wrapped around original handler 
			handler = function() { 
				// Pass arguments and context to original handler 
				return fn.apply(this, arguments); 
			};

			// Store data in unique handler 
			handler.data = data;

			// Set the guid of unique handler to the same of original handler, so it can be removed 
			handler.guid = fn.guid;
		}

		// Init the element's event structure
		var events = jQuery.data(elem, "events") || jQuery.data(elem, "events", {}),
			handle = jQuery.data(elem, "handle") || jQuery.data(elem, "handle", function(){
				// returned undefined or false
				var val;

				// Handle the second event of a trigger and when
				// an event is called after a page has unloaded
				if ( typeof jQuery == "undefined" || jQuery.event.triggered )
					return val;
		
				val = jQuery.event.handle.apply(arguments.callee.elem, arguments);
		
				return val;
			});
		// Add elem as a property of the handle function
		// This is to prevent a memory leak with non-native
		// event in IE.
		handle.elem = elem;
			
			// Handle multiple events seperated by a space
			// jQuery(...).bind("mouseover mouseout", fn);
			jQuery.each(types.split(/\s+/), function(index, type) {
				// Namespaced event handlers
				var parts = type.split(".");
				type = parts[0];
				handler.type = parts[1];

				// Get the current list of functions bound to this event
				var handlers = events[type];

				// Init the event handler queue
				if (!handlers) {
					handlers = events[type] = {};
		
					// Check for a special event handler
					// Only use addEventListener/attachEvent if the special
					// events handler returns false
					if ( !jQuery.event.special[type] || jQuery.event.special[type].setup.call(elem) === false ) {
						// Bind the global event handler to the element
						if (elem.addEventListener)
							elem.addEventListener(type, handle, false);
						else if (elem.attachEvent)
							elem.attachEvent("on" + type, handle);
					}
				}

				// Add the function to the element's handler list
				handlers[handler.guid] = handler;

				// Keep track of which events have been used, for global triggering
				jQuery.event.global[type] = true;
			});
		
		// Nullify elem to prevent memory leaks in IE
		elem = null;
	},

	guid: 1,
	global: {},

	// Detach an event or set of events from an element
	remove: function(elem, types, handler) {
		// don't do events on text and comment nodes
		if ( elem.nodeType == 3 || elem.nodeType == 8 )
			return;

		var events = jQuery.data(elem, "events"), ret, index;

		if ( events ) {
			// Unbind all events for the element
			if ( types == undefined || (typeof types == "string" && types.charAt(0) == ".") )
				for ( var type in events )
					this.remove( elem, type + (types || "") );
			else {
				// types is actually an event object here
				if ( types.type ) {
					handler = types.handler;
					types = types.type;
				}
				
				// Handle multiple events seperated by a space
				// jQuery(...).unbind("mouseover mouseout", fn);
				jQuery.each(types.split(/\s+/), function(index, type){
					// Namespaced event handlers
					var parts = type.split(".");
					type = parts[0];
					
					if ( events[type] ) {
						// remove the given handler for the given type
						if ( handler )
							delete events[type][handler.guid];
			
						// remove all handlers for the given type
						else
							for ( handler in events[type] )
								// Handle the removal of namespaced events
								if ( !parts[1] || events[type][handler].type == parts[1] )
									delete events[type][handler];

						// remove generic event handler if no more handlers exist
						for ( ret in events[type] ) break;
						if ( !ret ) {
							if ( !jQuery.event.special[type] || jQuery.event.special[type].teardown.call(elem) === false ) {
								if (elem.removeEventListener)
									elem.removeEventListener(type, jQuery.data(elem, "handle"), false);
								else if (elem.detachEvent)
									elem.detachEvent("on" + type, jQuery.data(elem, "handle"));
							}
							ret = null;
							delete events[type];
						}
					}
				});
			}

			// Remove the expando if it's no longer used
			for ( ret in events ) break;
			if ( !ret ) {
				var handle = jQuery.data( elem, "handle" );
				if ( handle ) handle.elem = null;
				jQuery.removeData( elem, "events" );
				jQuery.removeData( elem, "handle" );
			}
		}
	},

	trigger: function(type, data, elem, donative, extra) {
		// Clone the incoming data, if any
		data = jQuery.makeArray(data || []);

		if ( type.indexOf("!") >= 0 ) {
			type = type.slice(0, -1);
			var exclusive = true;
		}

		// Handle a global trigger
		if ( !elem ) {
			// Only trigger if we've ever bound an event for it
			if ( this.global[type] )
				jQuery("*").add([window, document]).trigger(type, data);

		// Handle triggering a single element
		} else {
			// don't do events on text and comment nodes
			if ( elem.nodeType == 3 || elem.nodeType == 8 )
				return undefined;

			var val, ret, fn = jQuery.isFunction( elem[ type ] || null ),
				// Check to see if we need to provide a fake event, or not
				event = !data[0] || !data[0].preventDefault;
			
			// Pass along a fake event
			if ( event )
				data.unshift( this.fix({ type: type, target: elem }) );

			// Enforce the right trigger type
			data[0].type = type;
			if ( exclusive )
				data[0].exclusive = true;

			// Trigger the event
			if ( jQuery.isFunction( jQuery.data(elem, "handle") ) )
				val = jQuery.data(elem, "handle").apply( elem, data );

			// Handle triggering native .onfoo handlers
			if ( !fn && elem["on"+type] && elem["on"+type].apply( elem, data ) === false )
				val = false;

			// Extra functions don't get the custom event object
			if ( event )
				data.shift();

			// Handle triggering of extra function
			if ( extra && jQuery.isFunction( extra ) ) {
				// call the extra function and tack the current return value on the end for possible inspection
				ret = extra.apply( elem, val == null ? data : data.concat( val ) );
				// if anything is returned, give it precedence and have it overwrite the previous value
				if (ret !== undefined)
					val = ret;
			}

			// Trigger the native events (except for clicks on links)
			if ( fn && donative !== false && val !== false && !(jQuery.nodeName(elem, 'a') && type == "click") ) {
				this.triggered = true;
				try {
					elem[ type ]();
				// prevent IE from throwing an error for some hidden elements
				} catch (e) {}
			}

			this.triggered = false;
		}

		return val;
	},

	handle: function(event) {
		// returned undefined or false
		var val;

		// Empty object is for triggered events with no data
		event = jQuery.event.fix( event || window.event || {} ); 

		// Namespaced event handlers
		var parts = event.type.split(".");
		event.type = parts[0];

		var handlers = jQuery.data(this, "events") && jQuery.data(this, "events")[event.type], args = Array.prototype.slice.call( arguments, 1 );
		args.unshift( event );

		for ( var j in handlers ) {
			var handler = handlers[j];
			// Pass in a reference to the handler function itself
			// So that we can later remove it
			args[0].handler = handler;
			args[0].data = handler.data;

			// Filter the functions by class
			if ( !parts[1] && !event.exclusive || handler.type == parts[1] ) {
				var ret = handler.apply( this, args );

				if ( val !== false )
					val = ret;

				if ( ret === false ) {
					event.preventDefault();
					event.stopPropagation();
				}
			}
		}

		// Clean up added properties in IE to prevent memory leak
		if (jQuery.browser.msie)
			event.target = event.preventDefault = event.stopPropagation =
				event.handler = event.data = null;

		return val;
	},

	fix: function(event) {
		// store a copy of the original event object 
		// and clone to set read-only properties
		var originalEvent = event;
		event = jQuery.extend({}, originalEvent);
		
		// add preventDefault and stopPropagation since 
		// they will not work on the clone
		event.preventDefault = function() {
			// if preventDefault exists run it on the original event
			if (originalEvent.preventDefault)
				originalEvent.preventDefault();
			// otherwise set the returnValue property of the original event to false (IE)
			originalEvent.returnValue = false;
		};
		event.stopPropagation = function() {
			// if stopPropagation exists run it on the original event
			if (originalEvent.stopPropagation)
				originalEvent.stopPropagation();
			// otherwise set the cancelBubble property of the original event to true (IE)
			originalEvent.cancelBubble = true;
		};
		
		// Fix target property, if necessary
		if ( !event.target )
			event.target = event.srcElement || document; // Fixes #1925 where srcElement might not be defined either
				
		// check if target is a textnode (safari)
		if ( event.target.nodeType == 3 )
			event.target = originalEvent.target.parentNode;

		// Add relatedTarget, if necessary
		if ( !event.relatedTarget && event.fromElement )
			event.relatedTarget = event.fromElement == event.target ? event.toElement : event.fromElement;

		// Calculate pageX/Y if missing and clientX/Y available
		if ( event.pageX == null && event.clientX != null ) {
			var doc = document.documentElement, body = document.body;
			event.pageX = event.clientX + (doc && doc.scrollLeft || body && body.scrollLeft || 0) - (doc.clientLeft || 0);
			event.pageY = event.clientY + (doc && doc.scrollTop || body && body.scrollTop || 0) - (doc.clientTop || 0);
		}
			
		// Add which for key events
		if ( !event.which && ((event.charCode || event.charCode === 0) ? event.charCode : event.keyCode) )
			event.which = event.charCode || event.keyCode;
		
		// Add metaKey to non-Mac browsers (use ctrl for PC's and Meta for Macs)
		if ( !event.metaKey && event.ctrlKey )
			event.metaKey = event.ctrlKey;

		// Add which for click: 1 == left; 2 == middle; 3 == right
		// Note: button is not normalized, so don't use it
		if ( !event.which && event.button )
			event.which = (event.button & 1 ? 1 : ( event.button & 2 ? 3 : ( event.button & 4 ? 2 : 0 ) ));
			
		return event;
	},
	
	special: {
		ready: {
			setup: function() {
				// Make sure the ready event is setup
				bindReady();
				return;
			},
			
			teardown: function() { return; }
		},
		
		mouseenter: {
			setup: function() {
				if ( jQuery.browser.msie ) return false;
				jQuery(this).bind("mouseover", jQuery.event.special.mouseenter.handler);
				return true;
			},
		
			teardown: function() {
				if ( jQuery.browser.msie ) return false;
				jQuery(this).unbind("mouseover", jQuery.event.special.mouseenter.handler);
				return true;
			},
			
			handler: function(event) {
				// If we actually just moused on to a sub-element, ignore it
				if ( withinElement(event, this) ) return true;
				// Execute the right handlers by setting the event type to mouseenter
				arguments[0].type = "mouseenter";
				return jQuery.event.handle.apply(this, arguments);
			}
		},
	
		mouseleave: {
			setup: function() {
				if ( jQuery.browser.msie ) return false;
				jQuery(this).bind("mouseout", jQuery.event.special.mouseleave.handler);
				return true;
			},
		
			teardown: function() {
				if ( jQuery.browser.msie ) return false;
				jQuery(this).unbind("mouseout", jQuery.event.special.mouseleave.handler);
				return true;
			},
			
			handler: function(event) {
				// If we actually just moused on to a sub-element, ignore it
				if ( withinElement(event, this) ) return true;
				// Execute the right handlers by setting the event type to mouseleave
				arguments[0].type = "mouseleave";
				return jQuery.event.handle.apply(this, arguments);
			}
		}
	}
};

jQuery.fn.extend({
	bind: function( type, data, fn ) {
		return type == "unload" ? this.one(type, data, fn) : this.each(function(){
			jQuery.event.add( this, type, fn || data, fn && data );
		});
	},
	
	one: function( type, data, fn ) {
		return this.each(function(){
			jQuery.event.add( this, type, function(event) {
				jQuery(this).unbind(event);
				return (fn || data).apply( this, arguments);
			}, fn && data);
		});
	},

	unbind: function( type, fn ) {
		return this.each(function(){
			jQuery.event.remove( this, type, fn );
		});
	},

	trigger: function( type, data, fn ) {
		return this.each(function(){
			jQuery.event.trigger( type, data, this, true, fn );
		});
	},

	triggerHandler: function( type, data, fn ) {
		if ( this[0] )
			return jQuery.event.trigger( type, data, this[0], false, fn );
		return undefined;
	},

	toggle: function() {
		// Save reference to arguments for access in closure
		var args = arguments;

		return this.click(function(event) {
			// Figure out which function to execute
			this.lastToggle = 0 == this.lastToggle ? 1 : 0;
			
			// Make sure that clicks stop
			event.preventDefault();
			
			// and execute the function
			return args[this.lastToggle].apply( this, arguments ) || false;
		});
	},

	hover: function(fnOver, fnOut) {
		return this.bind('mouseenter', fnOver).bind('mouseleave', fnOut);
	},
	
	ready: function(fn) {
		// Attach the listeners
		bindReady();

		// If the DOM is already ready
		if ( jQuery.isReady )
			// Execute the function immediately
			fn.call( document, jQuery );
			
		// Otherwise, remember the function for later
		else
			// Add the function to the wait list
			jQuery.readyList.push( function() { return fn.call(this, jQuery); } );
	
		return this;
	}
});

jQuery.extend({
	isReady: false,
	readyList: [],
	// Handle when the DOM is ready
	ready: function() {
		// Make sure that the DOM is not already loaded
		if ( !jQuery.isReady ) {
			// Remember that the DOM is ready
			jQuery.isReady = true;
			
			// If there are functions bound, to execute
			if ( jQuery.readyList ) {
				// Execute all of them
				jQuery.each( jQuery.readyList, function(){
					this.apply( document );
				});
				
				// Reset the list of functions
				jQuery.readyList = null;
			}
		
			// Trigger any bound ready events
			jQuery(document).triggerHandler("ready");
		}
	}
});

var readyBound = false;

function bindReady(){
	if ( readyBound ) return;
	readyBound = true;

	// Mozilla, Opera (see further below for it) and webkit nightlies currently support this event
	if ( document.addEventListener && !jQuery.browser.opera)
		// Use the handy event callback
		document.addEventListener( "DOMContentLoaded", jQuery.ready, false );
	
	// If IE is used and is not in a frame
	// Continually check to see if the document is ready
	if ( jQuery.browser.msie && window == top ) (function(){
		if (jQuery.isReady) return;
		try {
			// If IE is used, use the trick by Diego Perini
			// http://javascript.nwbox.com/IEContentLoaded/
			document.documentElement.doScroll("left");
		} catch( error ) {
			setTimeout( arguments.callee, 0 );
			return;
		}
		// and execute any waiting functions
		jQuery.ready();
	})();

	if ( jQuery.browser.opera )
		document.addEventListener( "DOMContentLoaded", function () {
			if (jQuery.isReady) return;
			for (var i = 0; i < document.styleSheets.length; i++)
				if (document.styleSheets[i].disabled) {
					setTimeout( arguments.callee, 0 );
					return;
				}
			// and execute any waiting functions
			jQuery.ready();
		}, false);

	if ( jQuery.browser.safari ) {
		var numStyles;
		(function(){
			if (jQuery.isReady) return;
			if ( document.readyState != "loaded" && document.readyState != "complete" ) {
				setTimeout( arguments.callee, 0 );
				return;
			}
			if ( numStyles === undefined )
				numStyles = jQuery("style, link[rel=stylesheet]").length;
			if ( document.styleSheets.length != numStyles ) {
				setTimeout( arguments.callee, 0 );
				return;
			}
			// and execute any waiting functions
			jQuery.ready();
		})();
	}

	// A fallback to window.onload, that will always work
	jQuery.event.add( window, "load", jQuery.ready );
}

jQuery.each( ("blur,focus,load,resize,scroll,unload,click,dblclick," +
	"mousedown,mouseup,mousemove,mouseover,mouseout,change,select," + 
	"submit,keydown,keypress,keyup,error").split(","), function(i, name){
	
	// Handle event binding
	jQuery.fn[name] = function(fn){
		return fn ? this.bind(name, fn) : this.trigger(name);
	};
});

// Checks if an event happened on an element within another element
// Used in jQuery.event.special.mouseenter and mouseleave handlers
var withinElement = function(event, elem) {
	// Check if mouse(over|out) are still within the same parent element
	var parent = event.relatedTarget;
	// Traverse up the tree
	while ( parent && parent != elem ) try { parent = parent.parentNode; } catch(error) { parent = elem; }
	// Return true if we actually just moused on to a sub-element
	return parent == elem;
};

// Prevent memory leaks in IE
// And prevent errors on refresh with events like mouseover in other browsers
// Window isn't included so as not to unbind existing unload events
jQuery(window).bind("unload", function() {
	jQuery("*").add(document).unbind();
});
jQuery.fn.extend({
	load: function( url, params, callback ) {
		if ( jQuery.isFunction( url ) )
			return this.bind("load", url);

		var off = url.indexOf(" ");
		if ( off >= 0 ) {
			var selector = url.slice(off, url.length);
			url = url.slice(0, off);
		}

		callback = callback || function(){};

		// Default to a GET request
		var type = "GET";

		// If the second parameter was provided
		if ( params )
			// If it's a function
			if ( jQuery.isFunction( params ) ) {
				// We assume that it's the callback
				callback = params;
				params = null;

			// Otherwise, build a param string
			} else {
				params = jQuery.param( params );
				type = "POST";
			}

		var self = this;

		// Request the remote document
		jQuery.ajax({
			url: url,
			type: type,
			dataType: "html",
			data: params,
			complete: function(res, status){
				// If successful, inject the HTML into all the matched elements
				if ( status == "success" || status == "notmodified" )
					// See if a selector was specified
					self.html( selector ?
						// Create a dummy div to hold the results
						jQuery("<div/>")
							// inject the contents of the document in, removing the scripts
							// to avoid any 'Permission Denied' errors in IE
							.append(res.responseText.replace(/<script(.|\s)*?\/script>/g, ""))

							// Locate the specified elements
							.find(selector) :

						// If not, just inject the full result
						res.responseText );

				self.each( callback, [res.responseText, status, res] );
			}
		});
		return this;
	},

	serialize: function() {
		return jQuery.param(this.serializeArray());
	},
	serializeArray: function() {
		return this.map(function(){
			return jQuery.nodeName(this, "form") ?
				jQuery.makeArray(this.elements) : this;
		})
		.filter(function(){
			return this.name && !this.disabled && 
				(this.checked || /select|textarea/i.test(this.nodeName) || 
					/text|hidden|password/i.test(this.type));
		})
		.map(function(i, elem){
			var val = jQuery(this).val();
			return val == null ? null :
				val.constructor == Array ?
					jQuery.map( val, function(val, i){
						return {name: elem.name, value: val};
					}) :
					{name: elem.name, value: val};
		}).get();
	}
});

// Attach a bunch of functions for handling common AJAX events
jQuery.each( "ajaxStart,ajaxStop,ajaxComplete,ajaxError,ajaxSuccess,ajaxSend".split(","), function(i,o){
	jQuery.fn[o] = function(f){
		return this.bind(o, f);
	};
});

var jsc = (new Date).getTime();

jQuery.extend({
	get: function( url, data, callback, type ) {
		// shift arguments if data argument was ommited
		if ( jQuery.isFunction( data ) ) {
			callback = data;
			data = null;
		}
		
		return jQuery.ajax({
			type: "GET",
			url: url,
			data: data,
			success: callback,
			dataType: type
		});
	},

	getScript: function( url, callback ) {
		return jQuery.get(url, null, callback, "script");
	},

	getJSON: function( url, data, callback ) {
		return jQuery.get(url, data, callback, "json");
	},

	post: function( url, data, callback, type ) {
		if ( jQuery.isFunction( data ) ) {
			callback = data;
			data = {};
		}

		return jQuery.ajax({
			type: "POST",
			url: url,
			data: data,
			success: callback,
			dataType: type
		});
	},

	ajaxSetup: function( settings ) {
		jQuery.extend( jQuery.ajaxSettings, settings );
	},

	ajaxSettings: {
		global: true,
		type: "GET",
		timeout: 0,
		contentType: "application/x-www-form-urlencoded",
		processData: true,
		async: true,
		data: null,
		username: null,
		password: null,
		accepts: {
			xml: "application/xml, text/xml",
			html: "text/html",
			script: "text/javascript, application/javascript",
			json: "application/json, text/javascript",
			text: "text/plain",
			_default: "*/*"
		}
	},
	
	// Last-Modified header cache for next request
	lastModified: {},

	ajax: function( s ) {
		var jsonp, jsre = /=\?(&|$)/g, status, data;

		// Extend the settings, but re-extend 's' so that it can be
		// checked again later (in the test suite, specifically)
		s = jQuery.extend(true, s, jQuery.extend(true, {}, jQuery.ajaxSettings, s));

		// convert data if not already a string
		if ( s.data && s.processData && typeof s.data != "string" )
			s.data = jQuery.param(s.data);

		// Handle JSONP Parameter Callbacks
		if ( s.dataType == "jsonp" ) {
			if ( s.type.toLowerCase() == "get" ) {
				if ( !s.url.match(jsre) )
					s.url += (s.url.match(/\?/) ? "&" : "?") + (s.jsonp || "callback") + "=?";
			} else if ( !s.data || !s.data.match(jsre) )
				s.data = (s.data ? s.data + "&" : "") + (s.jsonp || "callback") + "=?";
			s.dataType = "json";
		}

		// Build temporary JSONP function
		if ( s.dataType == "json" && (s.data && s.data.match(jsre) || s.url.match(jsre)) ) {
			jsonp = "jsonp" + jsc++;

			// Replace the =? sequence both in the query string and the data
			if ( s.data )
				s.data = (s.data + "").replace(jsre, "=" + jsonp + "$1");
			s.url = s.url.replace(jsre, "=" + jsonp + "$1");

			// We need to make sure
			// that a JSONP style response is executed properly
			s.dataType = "script";

			// Handle JSONP-style loading
			window[ jsonp ] = function(tmp){
				data = tmp;
				success();
				complete();
				// Garbage collect
				window[ jsonp ] = undefined;
				try{ delete window[ jsonp ]; } catch(e){}
				if ( head )
					head.removeChild( script );
			};
		}

		if ( s.dataType == "script" && s.cache == null )
			s.cache = false;

		if ( s.cache === false && s.type.toLowerCase() == "get" ) {
			var ts = (new Date()).getTime();
			// try replacing _= if it is there
			var ret = s.url.replace(/(\?|&)_=.*?(&|$)/, "$1_=" + ts + "$2");
			// if nothing was replaced, add timestamp to the end
			s.url = ret + ((ret == s.url) ? (s.url.match(/\?/) ? "&" : "?") + "_=" + ts : "");
		}

		// If data is available, append data to url for get requests
		if ( s.data && s.type.toLowerCase() == "get" ) {
			s.url += (s.url.match(/\?/) ? "&" : "?") + s.data;

			// IE likes to send both get and post data, prevent this
			s.data = null;
		}

		// Watch for a new set of requests
		if ( s.global && ! jQuery.active++ )
			jQuery.event.trigger( "ajaxStart" );

		// If we're requesting a remote document
		// and trying to load JSON or Script with a GET
		if ( (!s.url.indexOf("http") || !s.url.indexOf("//")) && s.dataType == "script" && s.type.toLowerCase() == "get" ) {
			var head = document.getElementsByTagName("head")[0];
			var script = document.createElement("script");
			script.src = s.url;
			if (s.scriptCharset)
				script.charset = s.scriptCharset;

			// Handle Script loading
			if ( !jsonp ) {
				var done = false;

				// Attach handlers for all browsers
				script.onload = script.onreadystatechange = function(){
					if ( !done && (!this.readyState || 
							this.readyState == "loaded" || this.readyState == "complete") ) {
						done = true;
						success();
						complete();
						head.removeChild( script );
					}
				};
			}

			head.appendChild(script);

			// We handle everything using the script element injection
			return undefined;
		}

		var requestDone = false;

		// Create the request object; Microsoft failed to properly
		// implement the XMLHttpRequest in IE7, so we use the ActiveXObject when it is available
		var xml = window.ActiveXObject ? new ActiveXObject("Microsoft.XMLHTTP") : new XMLHttpRequest();

		// Open the socket
		xml.open(s.type, s.url, s.async, s.username, s.password);

		// Need an extra try/catch for cross domain requests in Firefox 3
		try {
			// Set the correct header, if data is being sent
			if ( s.data )
				xml.setRequestHeader("Content-Type", s.contentType);

			// Set the If-Modified-Since header, if ifModified mode.
			if ( s.ifModified )
				xml.setRequestHeader("If-Modified-Since",
					jQuery.lastModified[s.url] || "Thu, 01 Jan 1970 00:00:00 GMT" );

			// Set header so the called script knows that it's an XMLHttpRequest
			xml.setRequestHeader("X-Requested-With", "XMLHttpRequest");

			// Set the Accepts header for the server, depending on the dataType
			xml.setRequestHeader("Accept", s.dataType && s.accepts[ s.dataType ] ?
				s.accepts[ s.dataType ] + ", */*" :
				s.accepts._default );
		} catch(e){}

		// Allow custom headers/mimetypes
		if ( s.beforeSend )
			s.beforeSend(xml);
			
		if ( s.global )
			jQuery.event.trigger("ajaxSend", [xml, s]);

		// Wait for a response to come back
		var onreadystatechange = function(isTimeout){
			// The transfer is complete and the data is available, or the request timed out
			if ( !requestDone && xml && (xml.readyState == 4 || isTimeout == "timeout") ) {
				requestDone = true;
				
				// clear poll interval
				if (ival) {
					clearInterval(ival);
					ival = null;
				}
				
				status = isTimeout == "timeout" && "timeout" ||
					!jQuery.httpSuccess( xml ) && "error" ||
					s.ifModified && jQuery.httpNotModified( xml, s.url ) && "notmodified" ||
					"success";

				if ( status == "success" ) {
					// Watch for, and catch, XML document parse errors
					try {
						// process the data (runs the xml through httpData regardless of callback)
						data = jQuery.httpData( xml, s.dataType );
					} catch(e) {
						status = "parsererror";
					}
				}

				// Make sure that the request was successful or notmodified
				if ( status == "success" ) {
					// Cache Last-Modified header, if ifModified mode.
					var modRes;
					try {
						modRes = xml.getResponseHeader("Last-Modified");
					} catch(e) {} // swallow exception thrown by FF if header is not available
	
					if ( s.ifModified && modRes )
						jQuery.lastModified[s.url] = modRes;

					// JSONP handles its own success callback
					if ( !jsonp )
						success();	
				} else
					jQuery.handleError(s, xml, status);

				// Fire the complete handlers
				complete();

				// Stop memory leaks
				if ( s.async )
					xml = null;
			}
		};
		
		if ( s.async ) {
			// don't attach the handler to the request, just poll it instead
			var ival = setInterval(onreadystatechange, 13); 

			// Timeout checker
			if ( s.timeout > 0 )
				setTimeout(function(){
					// Check to see if the request is still happening
					if ( xml ) {
						// Cancel the request
						xml.abort();
	
						if( !requestDone )
							onreadystatechange( "timeout" );
					}
				}, s.timeout);
		}
			
		// Send the data
		try {
			xml.send(s.data);
		} catch(e) {
			jQuery.handleError(s, xml, null, e);
		}
		
		// firefox 1.5 doesn't fire statechange for sync requests
		if ( !s.async )
			onreadystatechange();

		function success(){
			// If a local callback was specified, fire it and pass it the data
			if ( s.success )
				s.success( data, status );

			// Fire the global callback
			if ( s.global )
				jQuery.event.trigger( "ajaxSuccess", [xml, s] );
		}

		function complete(){
			// Process result
			if ( s.complete )
				s.complete(xml, status);

			// The request was completed
			if ( s.global )
				jQuery.event.trigger( "ajaxComplete", [xml, s] );

			// Handle the global AJAX counter
			if ( s.global && ! --jQuery.active )
				jQuery.event.trigger( "ajaxStop" );
		}
		
		// return XMLHttpRequest to allow aborting the request etc.
		return xml;
	},

	handleError: function( s, xml, status, e ) {
		// If a local callback was specified, fire it
		if ( s.error ) s.error( xml, status, e );

		// Fire the global callback
		if ( s.global )
			jQuery.event.trigger( "ajaxError", [xml, s, e] );
	},

	// Counter for holding the number of active queries
	active: 0,

	// Determines if an XMLHttpRequest was successful or not
	httpSuccess: function( r ) {
		try {
			// IE error sometimes returns 1223 when it should be 204 so treat it as success, see #1450
			return !r.status && location.protocol == "file:" ||
				( r.status >= 200 && r.status < 300 ) || r.status == 304 || r.status == 1223 ||
				jQuery.browser.safari && r.status == undefined;
		} catch(e){}
		return false;
	},

	// Determines if an XMLHttpRequest returns NotModified
	httpNotModified: function( xml, url ) {
		try {
			var xmlRes = xml.getResponseHeader("Last-Modified");

			// Firefox always returns 200. check Last-Modified date
			return xml.status == 304 || xmlRes == jQuery.lastModified[url] ||
				jQuery.browser.safari && xml.status == undefined;
		} catch(e){}
		return false;
	},

	httpData: function( r, type ) {
		var ct = r.getResponseHeader("content-type");
		var xml = type == "xml" || !type && ct && ct.indexOf("xml") >= 0;
		var data = xml ? r.responseXML : r.responseText;

		if ( xml && data.documentElement.tagName == "parsererror" )
			throw "parsererror";

		// If the type is "script", eval it in global context
		if ( type == "script" )
			jQuery.globalEval( data );

		// Get the JavaScript object, if JSON is used.
		if ( type == "json" )
			data = eval("(" + data + ")");

		return data;
	},

	// Serialize an array of form elements or a set of
	// key/values into a query string
	param: function( a ) {
		var s = [];

		// If an array was passed in, assume that it is an array
		// of form elements
		if ( a.constructor == Array || a.jquery )
			// Serialize the form elements
			jQuery.each( a, function(){
				s.push( encodeURIComponent(this.name) + "=" + encodeURIComponent( this.value ) );
			});

		// Otherwise, assume that it's an object of key/value pairs
		else
			// Serialize the key/values
			for ( var j in a )
				// If the value is an array then the key names need to be repeated
				if ( a[j] && a[j].constructor == Array )
					jQuery.each( a[j], function(){
						s.push( encodeURIComponent(j) + "=" + encodeURIComponent( this ) );
					});
				else
					s.push( encodeURIComponent(j) + "=" + encodeURIComponent( a[j] ) );

		// Return the resulting serialization
		return s.join("&").replace(/%20/g, "+");
	}

});
jQuery.fn.extend({
	show: function(speed,callback){
		return speed ?
			this.animate({
				height: "show", width: "show", opacity: "show"
			}, speed, callback) :
			
			this.filter(":hidden").each(function(){
				this.style.display = this.oldblock || "";
				if ( jQuery.css(this,"display") == "none" ) {
					var elem = jQuery("<" + this.tagName + " />").appendTo("body");
					this.style.display = elem.css("display");
					// handle an edge condition where css is - div { display:none; } or similar
					if (this.style.display == "none")
						this.style.display = "block";
					elem.remove();
				}
			}).end();
	},
	
	hide: function(speed,callback){
		return speed ?
			this.animate({
				height: "hide", width: "hide", opacity: "hide"
			}, speed, callback) :
			
			this.filter(":visible").each(function(){
				this.oldblock = this.oldblock || jQuery.css(this,"display");
				this.style.display = "none";
			}).end();
	},

	// Save the old toggle function
	_toggle: jQuery.fn.toggle,
	
	toggle: function( fn, fn2 ){
		return jQuery.isFunction(fn) && jQuery.isFunction(fn2) ?
			this._toggle( fn, fn2 ) :
			fn ?
				this.animate({
					height: "toggle", width: "toggle", opacity: "toggle"
				}, fn, fn2) :
				this.each(function(){
					jQuery(this)[ jQuery(this).is(":hidden") ? "show" : "hide" ]();
				});
	},
	
	slideDown: function(speed,callback){
		return this.animate({height: "show"}, speed, callback);
	},
	
	slideUp: function(speed,callback){
		return this.animate({height: "hide"}, speed, callback);
	},

	slideToggle: function(speed, callback){
		return this.animate({height: "toggle"}, speed, callback);
	},
	
	fadeIn: function(speed, callback){
		return this.animate({opacity: "show"}, speed, callback);
	},
	
	fadeOut: function(speed, callback){
		return this.animate({opacity: "hide"}, speed, callback);
	},
	
	fadeTo: function(speed,to,callback){
		return this.animate({opacity: to}, speed, callback);
	},
	
	animate: function( prop, speed, easing, callback ) {
		var optall = jQuery.speed(speed, easing, callback);

		return this[ optall.queue === false ? "each" : "queue" ](function(){
			if ( this.nodeType != 1)
				return false;

			var opt = jQuery.extend({}, optall);
			var hidden = jQuery(this).is(":hidden"), self = this;
			
			for ( var p in prop ) {
				if ( prop[p] == "hide" && hidden || prop[p] == "show" && !hidden )
					return jQuery.isFunction(opt.complete) && opt.complete.apply(this);

				if ( p == "height" || p == "width" ) {
					// Store display property
					opt.display = jQuery.css(this, "display");

					// Make sure that nothing sneaks out
					opt.overflow = this.style.overflow;
				}
			}

			if ( opt.overflow != null )
				this.style.overflow = "hidden";

			opt.curAnim = jQuery.extend({}, prop);
			
			jQuery.each( prop, function(name, val){
				var e = new jQuery.fx( self, opt, name );

				if ( /toggle|show|hide/.test(val) )
					e[ val == "toggle" ? hidden ? "show" : "hide" : val ]( prop );
				else {
					var parts = val.toString().match(/^([+-]=)?([\d+-.]+)(.*)$/),
						start = e.cur(true) || 0;

					if ( parts ) {
						var end = parseFloat(parts[2]),
							unit = parts[3] || "px";

						// We need to compute starting value
						if ( unit != "px" ) {
							self.style[ name ] = (end || 1) + unit;
							start = ((end || 1) / e.cur(true)) * start;
							self.style[ name ] = start + unit;
						}

						// If a +=/-= token was provided, we're doing a relative animation
						if ( parts[1] )
							end = ((parts[1] == "-=" ? -1 : 1) * end) + start;

						e.custom( start, end, unit );
					} else
						e.custom( start, val, "" );
				}
			});

			// For JS strict compliance
			return true;
		});
	},
	
	queue: function(type, fn){
		if ( jQuery.isFunction(type) || ( type && type.constructor == Array )) {
			fn = type;
			type = "fx";
		}

		if ( !type || (typeof type == "string" && !fn) )
			return queue( this[0], type );

		return this.each(function(){
			if ( fn.constructor == Array )
				queue(this, type, fn);
			else {
				queue(this, type).push( fn );
			
				if ( queue(this, type).length == 1 )
					fn.apply(this);
			}
		});
	},

	stop: function(clearQueue, gotoEnd){
		var timers = jQuery.timers;

		if (clearQueue)
			this.queue([]);

		this.each(function(){
			// go in reverse order so anything added to the queue during the loop is ignored
			for ( var i = timers.length - 1; i >= 0; i-- )
				if ( timers[i].elem == this ) {
					if (gotoEnd)
						// force the next step to be the last
						timers[i](true);
					timers.splice(i, 1);
				}
		});

		// start the next in the queue if the last step wasn't forced
		if (!gotoEnd)
			this.dequeue();

		return this;
	}

});

var queue = function( elem, type, array ) {
	if ( !elem )
		return undefined;

	type = type || "fx";

	var q = jQuery.data( elem, type + "queue" );

	if ( !q || array )
		q = jQuery.data( elem, type + "queue", 
			array ? jQuery.makeArray(array) : [] );

	return q;
};

jQuery.fn.dequeue = function(type){
	type = type || "fx";

	return this.each(function(){
		var q = queue(this, type);

		q.shift();

		if ( q.length )
			q[0].apply( this );
	});
};

jQuery.extend({
	
	speed: function(speed, easing, fn) {
		var opt = speed && speed.constructor == Object ? speed : {
			complete: fn || !fn && easing || 
				jQuery.isFunction( speed ) && speed,
			duration: speed,
			easing: fn && easing || easing && easing.constructor != Function && easing
		};

		opt.duration = (opt.duration && opt.duration.constructor == Number ? 
			opt.duration : 
			{ slow: 600, fast: 200 }[opt.duration]) || 400;
	
		// Queueing
		opt.old = opt.complete;
		opt.complete = function(){
			if ( opt.queue !== false )
				jQuery(this).dequeue();
			if ( jQuery.isFunction( opt.old ) )
				opt.old.apply( this );
		};
	
		return opt;
	},
	
	easing: {
		linear: function( p, n, firstNum, diff ) {
			return firstNum + diff * p;
		},
		swing: function( p, n, firstNum, diff ) {
			return ((-Math.cos(p*Math.PI)/2) + 0.5) * diff + firstNum;
		}
	},
	
	timers: [],
	timerId: null,

	fx: function( elem, options, prop ){
		this.options = options;
		this.elem = elem;
		this.prop = prop;

		if ( !options.orig )
			options.orig = {};
	}

});

jQuery.fx.prototype = {

	// Simple function for setting a style value
	update: function(){
		if ( this.options.step )
			this.options.step.apply( this.elem, [ this.now, this ] );

		(jQuery.fx.step[this.prop] || jQuery.fx.step._default)( this );

		// Set display property to block for height/width animations
		if ( this.prop == "height" || this.prop == "width" )
			this.elem.style.display = "block";
	},

	// Get the current size
	cur: function(force){
		if ( this.elem[this.prop] != null && this.elem.style[this.prop] == null )
			return this.elem[ this.prop ];

		var r = parseFloat(jQuery.css(this.elem, this.prop, force));
		return r && r > -10000 ? r : parseFloat(jQuery.curCSS(this.elem, this.prop)) || 0;
	},

	// Start an animation from one number to another
	custom: function(from, to, unit){
		this.startTime = (new Date()).getTime();
		this.start = from;
		this.end = to;
		this.unit = unit || this.unit || "px";
		this.now = this.start;
		this.pos = this.state = 0;
		this.update();

		var self = this;
		function t(gotoEnd){
			return self.step(gotoEnd);
		}

		t.elem = this.elem;

		jQuery.timers.push(t);

		if ( jQuery.timerId == null ) {
			jQuery.timerId = setInterval(function(){
				var timers = jQuery.timers;
				
				for ( var i = 0; i < timers.length; i++ )
					if ( !timers[i]() )
						timers.splice(i--, 1);

				if ( !timers.length ) {
					clearInterval( jQuery.timerId );
					jQuery.timerId = null;
				}
			}, 13);
		}
	},

	// Simple 'show' function
	show: function(){
		// Remember where we started, so that we can go back to it later
		this.options.orig[this.prop] = jQuery.attr( this.elem.style, this.prop );
		this.options.show = true;

		// Begin the animation
		this.custom(0, this.cur());

		// Make sure that we start at a small width/height to avoid any
		// flash of content
		if ( this.prop == "width" || this.prop == "height" )
			this.elem.style[this.prop] = "1px";
		
		// Start by showing the element
		jQuery(this.elem).show();
	},

	// Simple 'hide' function
	hide: function(){
		// Remember where we started, so that we can go back to it later
		this.options.orig[this.prop] = jQuery.attr( this.elem.style, this.prop );
		this.options.hide = true;

		// Begin the animation
		this.custom(this.cur(), 0);
	},

	// Each step of an animation
	step: function(gotoEnd){
		var t = (new Date()).getTime();

		if ( gotoEnd || t > this.options.duration + this.startTime ) {
			this.now = this.end;
			this.pos = this.state = 1;
			this.update();

			this.options.curAnim[ this.prop ] = true;

			var done = true;
			for ( var i in this.options.curAnim )
				if ( this.options.curAnim[i] !== true )
					done = false;

			if ( done ) {
				if ( this.options.display != null ) {
					// Reset the overflow
					this.elem.style.overflow = this.options.overflow;
				
					// Reset the display
					this.elem.style.display = this.options.display;
					if ( jQuery.css(this.elem, "display") == "none" )
						this.elem.style.display = "block";
				}

				// Hide the element if the "hide" operation was done
				if ( this.options.hide )
					this.elem.style.display = "none";

				// Reset the properties, if the item has been hidden or shown
				if ( this.options.hide || this.options.show )
					for ( var p in this.options.curAnim )
						jQuery.attr(this.elem.style, p, this.options.orig[p]);
			}

			// If a callback was provided, execute it
			if ( done && jQuery.isFunction( this.options.complete ) )
				// Execute the complete function
				this.options.complete.apply( this.elem );

			return false;
		} else {
			var n = t - this.startTime;
			this.state = n / this.options.duration;

			// Perform the easing function, defaults to swing
			this.pos = jQuery.easing[this.options.easing || (jQuery.easing.swing ? "swing" : "linear")](this.state, n, 0, 1, this.options.duration);
			this.now = this.start + ((this.end - this.start) * this.pos);

			// Perform the next step of the animation
			this.update();
		}

		return true;
	}

};

jQuery.fx.step = {
	scrollLeft: function(fx){
		fx.elem.scrollLeft = fx.now;
	},

	scrollTop: function(fx){
		fx.elem.scrollTop = fx.now;
	},

	opacity: function(fx){
		jQuery.attr(fx.elem.style, "opacity", fx.now);
	},

	_default: function(fx){
		fx.elem.style[ fx.prop ] = fx.now + fx.unit;
	}
};
// The Offset Method
// Originally By Brandon Aaron, part of the Dimension Plugin
// http://jquery.com/plugins/project/dimensions
jQuery.fn.offset = function() {
	var left = 0, top = 0, elem = this[0], results;
	
	if ( elem ) with ( jQuery.browser ) {
		var parent       = elem.parentNode, 
		    offsetChild  = elem,
		    offsetParent = elem.offsetParent, 
		    doc          = elem.ownerDocument,
		    safari2      = safari && parseInt(version) < 522 && !/adobeair/i.test(userAgent),
		    fixed        = jQuery.css(elem, "position") == "fixed";
	
		// Use getBoundingClientRect if available
		if ( elem.getBoundingClientRect ) {
			var box = elem.getBoundingClientRect();
		
			// Add the document scroll offsets
			add(box.left + Math.max(doc.documentElement.scrollLeft, doc.body.scrollLeft),
				box.top  + Math.max(doc.documentElement.scrollTop,  doc.body.scrollTop));
		
			// IE adds the HTML element's border, by default it is medium which is 2px
			// IE 6 and 7 quirks mode the border width is overwritable by the following css html { border: 0; }
			// IE 7 standards mode, the border is always 2px
			// This border/offset is typically represented by the clientLeft and clientTop properties
			// However, in IE6 and 7 quirks mode the clientLeft and clientTop properties are not updated when overwriting it via CSS
			// Therefore this method will be off by 2px in IE while in quirksmode
			add( -doc.documentElement.clientLeft, -doc.documentElement.clientTop );
	
		// Otherwise loop through the offsetParents and parentNodes
		} else {
		
			// Initial element offsets
			add( elem.offsetLeft, elem.offsetTop );
			
			// Get parent offsets
			while ( offsetParent ) {
				// Add offsetParent offsets
				add( offsetParent.offsetLeft, offsetParent.offsetTop );
			
				// Mozilla and Safari > 2 does not include the border on offset parents
				// However Mozilla adds the border for table or table cells
				if ( mozilla && !/^t(able|d|h)$/i.test(offsetParent.tagName) || safari && !safari2 )
					border( offsetParent );
					
				// Add the document scroll offsets if position is fixed on any offsetParent
				if ( !fixed && jQuery.css(offsetParent, "position") == "fixed" )
					fixed = true;
			
				// Set offsetChild to previous offsetParent unless it is the body element
				offsetChild  = /^body$/i.test(offsetParent.tagName) ? offsetChild : offsetParent;
				// Get next offsetParent
				offsetParent = offsetParent.offsetParent;
			}
		
			// Get parent scroll offsets
			while ( parent && parent.tagName && !/^body|html$/i.test(parent.tagName) ) {
				// Remove parent scroll UNLESS that parent is inline or a table to work around Opera inline/table scrollLeft/Top bug
				if ( !/^inline|table.*$/i.test(jQuery.css(parent, "display")) )
					// Subtract parent scroll offsets
					add( -parent.scrollLeft, -parent.scrollTop );
			
				// Mozilla does not add the border for a parent that has overflow != visible
				if ( mozilla && jQuery.css(parent, "overflow") != "visible" )
					border( parent );
			
				// Get next parent
				parent = parent.parentNode;
			}
		
			// Safari <= 2 doubles body offsets with a fixed position element/offsetParent or absolutely positioned offsetChild
			// Mozilla doubles body offsets with a non-absolutely positioned offsetChild
			if ( (safari2 && (fixed || jQuery.css(offsetChild, "position") == "absolute")) || 
				(mozilla && jQuery.css(offsetChild, "position") != "absolute") )
					add( -doc.body.offsetLeft, -doc.body.offsetTop );
			
			// Add the document scroll offsets if position is fixed
			if ( fixed )
				add(Math.max(doc.documentElement.scrollLeft, doc.body.scrollLeft),
					Math.max(doc.documentElement.scrollTop,  doc.body.scrollTop));
		}

		// Return an object with top and left properties
		results = { top: top, left: left };
	}

	function border(elem) {
		add( jQuery.curCSS(elem, "borderLeftWidth", true), jQuery.curCSS(elem, "borderTopWidth", true) );
	}

	function add(l, t) {
		left += parseInt(l) || 0;
		top += parseInt(t) || 0;
	}

	return results;
};
})();
