# Supplementary material for: A-MADMAN: Annotation-based microarray data meta-analysis tool
Source: BMC Bioinformatics. 2009 Jun 29;10:201. doi: 10.1186/1471-2105-10-201 (PMC2711946; doi:10.1186/1471-2105-10-201)
Supplement: Additional file 1 — A-MADMAN 1.4 source code. Version 1.4 of A-MADMAN source code. [file 1471-2105-10-201-S1.zip › amadman/ua_manager/media/analyses.js]

function get_analyses_ids()
{
  list=[];
  analyses=$(".analysis");
  analyses.each(
		function(index)
		{
		  list[index]=analyses[index].id
		}
		);
  return list.toString();
}


function make_async_request()
{
  vista_issue=false;
  if (get_analyses_ids())
    $.ajax({
      url: '/amadman/analyses/status/',
	  data: {'ids':get_analyses_ids()},
	  dataType:'json',
	  type: 'post',
	  success: function(data){
	  //alert(data);
	  for (id in data)
	    {
	      status=data[id]
		//ugly workaround for vista ajax issue
		if (status != "") {
		  job=$("#"+id)[0];
		  job.className=status;
		  job.innerHTML=status;
		}
	      
		else {
		  vista_issue=true;
		}
	    }
	  if (vista_issue) {
	    setTimeout("location.reload(true);",1000);
	  }
	  setTimeout(make_async_request, 2000);
	},
	  error: function(XMLHttpRequest,textStatus,errorThrown) {
	  error_div=$("#ajax-error")[0];
	  error_div.className="error"
	  error_div.innerHTML="ajax error: " + textStatus + " " + errorThrown;
	  error_div.style.visibility="visible";
	    
	}
	
    });
}

$(document).ready(function() {
    $("#analyses_table").tablesorter();
    setTimeout( make_async_request, 1000);

  });

		
      
    
