# Supplementary material for: A-MADMAN: Annotation-based microarray data meta-analysis tool
Source: BMC Bioinformatics. 2009 Jun 29;10:201. doi: 10.1186/1471-2105-10-201 (PMC2711946; doi:10.1186/1471-2105-10-201)
Supplement: Additional file 1 — A-MADMAN 1.4 source code. Version 1.4 of A-MADMAN source code. [file 1471-2105-10-201-S1.zip › amadman/ua_manager/media/baskets.js]

$(document).ready(function () {
    $("#basket_table").tablesorter();

    $("#newanalysisbutton").click(function() {
	on_checkboxes=$("input[name^=basket]:checked");
	if (on_checkboxes.length != 0)
	  {
	    $("#action").get(0).value="newanalysis";
	    $("form").submit();
	  }
	else
	  {
	    alert("select at least one basket");
	  }
      });

    $("#clearcachebutton").click(function() {
	$("#action").get(0).value="clearcache";
	$("form").submit();
      });
  });
