# Supplementary material for: A-MADMAN: Annotation-based microarray data meta-analysis tool
Source: BMC Bioinformatics. 2009 Jun 29;10:201. doi: 10.1186/1471-2105-10-201 (PMC2711946; doi:10.1186/1471-2105-10-201)
Supplement: Additional file 1 — A-MADMAN 1.4 source code. Version 1.4 of A-MADMAN source code. [file 1471-2105-10-201-S1.zip › amadman/ua_manager/media/tags.js]

$(document).ready(function() {

    $("#id_name").get(0).value="";
    $("#id_description").get(0).value="";

    $("#tagstable").tablesorter();

    $(".edit").click(function() {
	father=$(this).parents("tr");
	siblings=father.find("td");
	name=siblings[0].innerHTML;
	description=siblings[1].innerHTML;
	$("#id_name").get(0).value=name;
	$("#id_description").get(0).value=description;
	$("#id_action").get(0).value='Edit';
	$("#id_id").get(0).value=this.id;
	$('input[@type="submit"]').get(0).value='Edit';
      });
  });
