# Supplementary material for: A-MADMAN: Annotation-based microarray data meta-analysis tool
Source: BMC Bioinformatics. 2009 Jun 29;10:201. doi: 10.1186/1471-2105-10-201 (PMC2711946; doi:10.1186/1471-2105-10-201)
Supplement: Additional file 1 — A-MADMAN 1.4 source code. Version 1.4 of A-MADMAN source code. [file 1471-2105-10-201-S1.zip › amadman/ua_manager/media/uamanager.css]

/*Copyright 2008 Andrea Bisognin <andrea.bisognin@gmail.com>*/
/**/
/*This file is part of uamanager*/
/*uamanager is free software; you can redistribute it and/or modify*/
/*it under the terms of the GNU General Public License as published by*/
/*the Free Software Foundation; either version 3 of the License, or*/
/*(at your option) any later version.*/
/**/
/*uamanager is distributed in the hope that it will be useful,*/
/*but WITHOUT ANY WARRANTY; without even the implied warranty of*/
/*MERCHANTABILITY or FITNESS FOR A PARTICULAR PURPOSE.  See the*/
/*GNU General Public License for more details.*/
/**/
/*You should have received a copy of the GNU General Public License*/
/*along with this program.  If not, see <http://www.gnu.org/licenses/>.*/


body {
    margin: 10px;
    background-color: #fff;
    font: normal arial, helvetica, sans-serif;
    color: #000;
}

#main {
    margin-top: 20px;
}

#main  *   {  
    font-size:14px;  
 }		     


#logininfo{
    width:      200px;
    background-color: #a3cae0;
    float: right;
    font-size: 80%;
    padding: 5px;
}


#navcontainer {
    margin-bottom: 20px;
}

#navcontainer ul.navbar
{
    padding: 15px;
    margin: 0;
    list-style-type: none;
    color: #FFF;
    font: normal 90% arial, helvetica, sans-serif;
}

.navbar  li {
    display: inline;
}

.navbar  li a
{
    text-decoration: none;
    color: #FFF;
    padding: .2em 1em;
    border-right: 1px solid #fff;
}

li#selected  a { background-color: #369; }

#navlist  li a:hover
{
    background-color: #369;
    color: #fff;
}

#mainbar  li a:hover
{
    background-color: #036;
    color: #fff;
}


#mainbar {
    width: 40%;
    border-bottom: 1px solid white;
    background-color: #369;
}

#navlist {
    background-color: #036;
}


.bold {
    font-weight: bold;
}

.home  #nav-home {
    background-color: #369;
}

.series #nav-series {
    background-color: #369;
}

.samples #nav-samples {
    background-color: #369;
}

.tags #nav-tags {
    background-color: #369;
}

.assign  #nav-assign {
    background-color: #369;
}

.extract #nav-extract {
    background-color: #369;
}

.baskets #nav-baskets {
    background-color: #369;
}

.analyses #nav-analyses {
    background-color: #369;
}

.projects #nav-projects {
    background-color: #369;
}

.projects #nav-projects {
    background-color: #369;
}

.custom #nav-custom {
    background-color: #369;
}

#logged {
    margin-bottom: 1em;
}

#logged  span  {
    font: normal 90% arial, helvetica, sans-serif;
    color:white;
    background-color: #036;
    color: #FFF;
}


.tag {
    background-color: #9bccff;
}

table.default {

	border-width: 2px;
	border-spacing: 2px;
	border-style: dashed; 
	border-color: gray; 
	border-collapse: separate;
	background-color: white;
	margin-bottom: 2em;
}
table.default th {
	text-align: left;
	font-family: sans-serif;
	border-width: 1px;
	padding: 5px;
	border-style: none;
	border-color: white;
	background-color: white;
	-moz-border-radius: 0px;
}

table.sorted th {
    cursor: pointer;
}

table.default td  {
	font-family: sans-serif;
	font-size: 12px;
	vertical-align: baseline;
	border-width: 1px; 
	padding: 5px; 
	border-style: none;
	border-color: white;
	background-color: white;
	-moz-border-radius: 0px;
}


pre {
    font-family: sans-serif;
}

#footer  {
       font-family: sans-serif;
       font-size: 9px;	
       clear:both;
}

div#tags 
{
    margin: 2em;
}

div#tags  a 
{ 
    text-decoration: none;
    background-color: #99ff99;
    color: black;
}

.queued
{
    background-color: #AF630A;
}

.waiting
{
    background-color: #EFD768;
}

.running
{
    background-color: #FF7200;
}

.done
{
    background-color:  #00FF0B;
}


.errorlist
{
    background-color:  #FF000A;
}


.error
{
    padding: 5px;
    text-align: center;
    font-weight: bold;
    background-color:  #FF000A;
}

.aborted
{
    background-color:  #A50BBF;
}

.deleting
{
    background-color: #EF86ED;
}

.deleted
{
    background-color:  #A50BBF;
}

.supported
{
    background-color: #77FF6F;
}


.unsupported
{
    background-color: #FF4D3F;
}


#left {
    float:left;
    width:500px;
}

#right {
    float:right;
    width:500px;
}


.code {
    color:red;
    font-family: courier;
}


.stage-desc {
    color:gray;
    font-size:15px;

}

.stage-desc-small {
    color:gray;
    font-size:12px;
}

#information-div {
    background-color: #daf8f5;
    padding: 10px;
    width: 50%;
    line-height: 1.3;
}

.stage-desc{
    margin-bottom: 10px;
    border-bottom: 1px solid #999;
}

.progress {
    list-style-type:    none;
}

.progress a {
    text-decoration:    none;
    font-weight:        bold;
}

#page {
    font-weight:        bold;
    text-decoration:    underline;
    margin-bottom:      10px;
}


#logo {
    float:              left;
    margin-right:       15px;
    margin-bottom:      10px;
}

.screenshot {
    float: right;
    margin: 5px;
}

#schema {
    float:             left;
    border-top:        30px solid white;
    border-bottom:     30px solid white;
    border-right:      40px solid white;
}

.fresh
{
    background-color: #5dc95b;
}

.stale
{
   background-color: #db432a;
}
