# Supplementary material for: A-MADMAN: Annotation-based microarray data meta-analysis tool
Source: BMC Bioinformatics. 2009 Jun 29;10:201. doi: 10.1186/1471-2105-10-201 (PMC2711946; doi:10.1186/1471-2105-10-201)
Supplement: Additional file 1 — A-MADMAN 1.4 source code. Version 1.4 of A-MADMAN source code. [file 1471-2105-10-201-S1.zip › amadman/ua_manager/media/series_details.js]

function show_if_checked(list)
{
  list=list.filter(":checked");
  if (list.length > 0)
    $(".tag_form").show();
}

$(document).ready(function() {
    $(".tag_form").hide();
    $().unCheckCheckboxes(".samplecheckbox",false);
    $("#seriesdetailstable").tablesorter();
    
    $("#selectall").click(function() {
	list=$().checkCheckboxes(".samplecheckbox",true);
	show_if_checked(list);
      });
    
    $("#deselectall").click(function() {
	list=$().unCheckCheckboxes(".samplecheckbox",true);
	show_if_checked(list);
      });

    $("#invert-selection").click(function() {
	list=$().toggleCheckboxes(".samplecheckbox",true);
	show_if_checked(list);
      });

    $("#previous-selection").click(function() {
	$().unCheckCheckboxes(".samplecheckbox",false);
	list=$().checkCheckboxes(".prevselection",true);
	show_if_checked(list);
      });

    $(".samplecheckbox").click(function() {
	if ($(this).is(":checked"))
	    $(".tag_form").show();
      });

    $("#addbutton").click(function() {
	$("#action").get(0).value="add";
	$("form").submit();
      });

    $("#removebutton").click(function() {
	$("#action").get(0).value="remove";
	$("form").submit();
      });
    
    $("#refresh-platforms").click(function() {
	$("#action").get(0).value="refresh-platforms";
	$("form").submit();
      });

  });
