# Supplementary material for: A-MADMAN: Annotation-based microarray data meta-analysis tool
Source: BMC Bioinformatics. 2009 Jun 29;10:201. doi: 10.1186/1471-2105-10-201 (PMC2711946; doi:10.1186/1471-2105-10-201)
Supplement: Additional file 1 — A-MADMAN 1.4 source code. Version 1.4 of A-MADMAN source code. [file 1471-2105-10-201-S1.zip › amadman/ua_manager/media/uamanager.js]

var series_details_tag_form_visible=false;

function toggleAll(value)
{
  $(".sel").each( function(index) {
      if (value)
	$(this).attr({'checked':'true'})
	else
	  $(this).attr({'checked':''})
	    } 
    );
}


function editTag(id,name,description)
{
  descriptionElement=$('textarea[@name="description"]')
  $('input[@name="id"]').attr({'value':id});
  $('input[@name="name"]').attr({'value':name});
  descriptionElement.attr({'value':description});
  $('input[@name="action"]').attr({'value':'Edit'});
  $('input[@type="submit"]').attr({'value':'Edit'});
  descriptionElement.focus();
}


function onSampleCheckBoxToggle()
{
  if (!series_details_tag_form_visible)
    {
      series_details_tag_form_visible=true;
      $('.tag_form').each(
			  function(index)
			  {
			    $(this)[0].style.visibility="visible";
			  })
    }
}


function addTags()
{
  $('input[@name="action"]').attr({'value':'add'});
  $('form').submit();
}

function removeTags()
{
  $('input[@name="action"]').attr({'value':'remove'});
  $('form').submit();
}

function toggleAllSamples(status)
{
  $('input[@type="checkbox"]').each( function(index) {
      if (status)
	{
	  $(this).attr({'checked':'true'});
	  onSampleCheckBoxToggle();
	}
	  
	else
	  $(this).attr({'checked':''})
	    } 
    );
  
}

function checkPreviousSelection()
{
  $('form').checkCheckboxes(".prevselection",true);
  onSampleCheckBoxToggle();
}

function previewSampleSelection(group)
{
  $('input[@name="action"]').attr({'value':'preview_'+group});
  $('form').submit();
}

function invertSelection()
{
  $('form').toggleCheckboxes();
}
