# Supplementary material for: A-MADMAN: Annotation-based microarray data meta-analysis tool
Source: BMC Bioinformatics. 2009 Jun 29;10:201. doi: 10.1186/1471-2105-10-201 (PMC2711946; doi:10.1186/1471-2105-10-201)
Supplement: Additional file 1 — A-MADMAN 1.4 source code. Version 1.4 of A-MADMAN source code. [file 1471-2105-10-201-S1.zip › amadman/ua_manager/media/home.css]

#main #home {
    line-height:             1.7;
    padding-right:           40px;
    padding-left:            40px;
}

#logo {
    float:              left;
    margin-right:       15px;
    margin-bottom:      10px;
}

.screenshot {
    float: right;
    margin: 5px;
}

#schema {
    float:             left;
    border-top:        30px solid white;
    border-bottom:     30px solid white;
    border-right:      40px solid white;
}

.sectionseparator h2 {
    border-bottom:      1px solid black
}

#bottoncontent {
    margin-top:     50px;
    clear:          right;
}
