# Supplementary material for: A-MADMAN: Annotation-based microarray data meta-analysis tool
Source: BMC Bioinformatics. 2009 Jun 29;10:201. doi: 10.1186/1471-2105-10-201 (PMC2711946; doi:10.1186/1471-2105-10-201)
Supplement: Additional file 1 — A-MADMAN 1.4 source code. Version 1.4 of A-MADMAN source code. [file 1471-2105-10-201-S1.zip › amadman/ua_manager/media/docs/amadman.css]

h1, h2, h3 {
font-family: sans-serif;
color: gray;

}


.code {
font-family: courier;
background-color: black;
font-weight: bold;
color: green;
font-size: 16px;
border: solid 1px #ddd;
padding: 20px;
margin: 0.5em;
}

em {
  font-weight: bold;
}

.image  {
 text-align:center;
}

.image a  {
    text-decoration:none;
    color:#fff;
}
