# Supplementary material for: A-MADMAN: Annotation-based microarray data meta-analysis tool
Source: BMC Bioinformatics. 2009 Jun 29;10:201. doi: 10.1186/1471-2105-10-201 (PMC2711946; doi:10.1186/1471-2105-10-201)
Supplement: Additional file 1 — A-MADMAN 1.4 source code. Version 1.4 of A-MADMAN source code. [file 1471-2105-10-201-S1.zip › amadman/ua_manager/media/assign.js]

$(document).ready(function() {

    $(".individual").click(function(e) {
	e.preventDefault();
	$("#id_individual").get(0).value=$(this).html();
	
      });

    $("#newbutton").click(function() {
	$("#id_action").get(0).value="new";
	$("#id_individual").get(0).value="0";
	$("form").get(0).submit();
      });

    $("#savebutton").click(function() {
	$("#id_action").get(0).value="save";
	$("form").get(0).submit();
      });
    
    $("#filterbutton").click(function() {
	$("#id_action").get(0).value="filter";
	$("form").get(0).submit();
      });

    $("#autobutton").click(function() {
	$("#id_action").get(0).value="auto";
	$("form").get(0).submit();
      });

  });
