# Supplementary material for: A-MADMAN: Annotation-based microarray data meta-analysis tool
Source: BMC Bioinformatics. 2009 Jun 29;10:201. doi: 10.1186/1471-2105-10-201 (PMC2711946; doi:10.1186/1471-2105-10-201)
Supplement: Additional file 1 — A-MADMAN 1.4 source code. Version 1.4 of A-MADMAN source code. [file 1471-2105-10-201-S1.zip › amadman/ua_manager/media/extract.js]

var expression = new Array();

function on_op_or_paren_click(value)
{
  token=document.createElement("span");
  token.setAttribute('class','token');
  token.innerHTML=value;
  update_expression_div(token);
  grow_expression(value);
}

function tag_clicked(value)
{
  tag = document.createElement("span");
  tag.setAttribute('class','tag');
  tag.innerHTML=value;
  update_expression_div(tag);
  grow_expression(value);
}

function update_expression_div(element)
{
  blank=document.createTextNode("   ")
    div = $("#expression-repr")[0];
  div.appendChild(element);
  div.appendChild(blank);
}

function grow_expression(value)
{
  expression.push(value);
}
      
function backspace()
{
  expression.pop();
  div=$("#expression-repr")[0];
  children=div.childNodes;
  len=children.length;
  last=children[len-1];
  next_to_last=children[len-2];
  div.removeChild(last);
  div.removeChild(next_to_last);
}

function on_preview_click()
{
  $("#expression")[0].value=expression.join(" ");
  $("#action")[0].value="preview";
  var form = $("form")[0];
  form.target="_blank";
  form.submit();
}

function on_go_click()
{
  $("#expression")[0].value=expression.join(" ");
  $("#action")[0].value="go";
  var form = $("form")[0];
  form.target="";
  form.submit();
}
