# Supplementary material for: A-MADMAN: Annotation-based microarray data meta-analysis tool
Source: BMC Bioinformatics. 2009 Jun 29;10:201. doi: 10.1186/1471-2105-10-201 (PMC2711946; doi:10.1186/1471-2105-10-201)
Supplement: Additional file 1 — A-MADMAN 1.4 source code. Version 1.4 of A-MADMAN source code. [file 1471-2105-10-201-S1.zip › amadman/ua_manager/media/analysis.js]

$(document).ready(function() {
    $("#id_use_Custom").attr("checked",false)
    $("#id_use_Custom").click(function() {
	if ($(this).is(":checked"))
	  {
	    $("#id_custom_Workflows").attr("disabled",false);
	    $("#id_builtin_Workflows").attr("disabled",true);
	  }
	else
	  {
	    $("#id_custom_Workflows").attr("disabled",true);
	    $("#id_builtin_Workflows").attr("disabled",false);
	  }
	
      });
  });
