# Supplementary material for: A-MADMAN: Annotation-based microarray data meta-analysis tool
Source: BMC Bioinformatics. 2009 Jun 29;10:201. doi: 10.1186/1471-2105-10-201 (PMC2711946; doi:10.1186/1471-2105-10-201)
Supplement: Additional file 1 — A-MADMAN 1.4 source code. Version 1.4 of A-MADMAN source code. [file 1471-2105-10-201-S1.zip › amadman/ua_manager/media/Makefile]

DEST=/var/www

all: $(DEST)/uamanager.css  \
     $(DEST)/microarray.gif \
     $(DEST)/uamanager.js \
     $(DEST)/jquery.checkboxes.js \
     $(DEST)/jquery.js \
     $(DEST)/jquery.tablesorter.js \
     $(DEST)/analyses.js \
     $(DEST)/assign.js \
     $(DEST)/basket_details.js \
     $(DEST)/baskets.js \
     $(DEST)/extract.js \
     $(DEST)/series_details.js \
     $(DEST)/series.js \
     $(DEST)/tags.js


$(DEST)/%: %
	cp $*  $(DEST)/$*
