# Supplementary material for: A-MADMAN: Annotation-based microarray data meta-analysis tool
Source: BMC Bioinformatics. 2009 Jun 29;10:201. doi: 10.1186/1471-2105-10-201 (PMC2711946; doi:10.1186/1471-2105-10-201)
Supplement: Additional file 1 — A-MADMAN 1.4 source code. Version 1.4 of A-MADMAN source code. [file 1471-2105-10-201-S1.zip › amadman/ua_manager/media/jquery.tablesorter.js]

/*
 * 
 * TableSorter 2.0 - Client-side table sorting with ease!
 * Version 2.0.3
 * @requires jQuery v1.2.3
 * 
 * Copyright (c) 2007 Christian Bach
 * Examples and docs at: http://tablesorter.com
 * Dual licensed under the MIT and GPL licenses:
 * http://www.opensource.org/licenses/mit-license.php
 * http://www.gnu.org/licenses/gpl.html
 * 
 */
/**
 *
 * @description Create a sortable table with multi-column sorting capabilitys
 * 
 * @example $('table').tablesorter();
 * @desc Create a simple tablesorter interface.
 *
 * @example $('table').tablesorter({ sortList:[[0,0],[1,0]] });
 * @desc Create a tablesorter interface and sort on the first and secound column in ascending order.
 * 
 * @example $('table').tablesorter({ headers: { 0: { sorter: false}, 1: {sorter: false} } });
 * @desc Create a tablesorter interface and disableing the first and secound column headers.
 * 
 * @example $('table').tablesorter({ 0: {sorter:"integer"}, 1: {sorter:"currency"} });
 * @desc Create a tablesorter interface and set a column parser for the first and secound column.
 * 
 * 
 * @param Object settings An object literal containing key/value pairs to provide optional settings.
 * 
 * @option String cssHeader (optional) 			A string of the class name to be appended to sortable tr elements in the thead of the table. 
 * 												Default value: "header"
 * 
 * @option String cssAsc (optional) 			A string of the class name to be appended to sortable tr elements in the thead on a ascending sort. 
 * 												Default value: "headerSortUp"
 * 
 * @option String cssDesc (optional) 			A string of the class name to be appended to sortable tr elements in the thead on a descending sort. 
 * 												Default value: "headerSortDown"
 * 
 * @option String sortInitialOrder (optional) 	A string of the inital sorting order can be asc or desc. 
 * 												Default value: "asc"
 * 
 * @option String sortMultisortKey (optional) 	A string of the multi-column sort key. 
 * 												Default value: "shiftKey"
 * 
 * @option String textExtraction (optional) 	A string of the text-extraction method to use. 
 * 												For complex html structures inside td cell set this option to "complex", 
 * 												on large tables the complex option can be slow. 
 * 												Default value: "simple"
 * 
 * @option Object headers (optional) 			An array containing the forces sorting rules. 
 * 												This option let's you specify a default sorting rule. 
 * 												Default value: null
 * 
 * @option Array sortList (optional) 			An array containing the forces sorting rules. 
 * 												This option let's you specify a default sorting rule. 
 * 												Default value: null
 * 
 * @option Array sortForce (optional) 			An array containing forced sorting rules. 
 * 												This option let's you specify a default sorting rule, which is prepended to user-selected rules.
 * 												Default value: null
 *  
  * @option Array sortAppend (optional) 			An array containing forced sorting rules. 
 * 												This option let's you specify a default sorting rule, which is appended to user-selected rules.
 * 												Default value: null
 * 
 * @option Boolean widthFixed (optional) 		Boolean flag indicating if tablesorter should apply fixed widths to the table columns.
 * 												This is usefull when using the pager companion plugin.
 * 												This options requires the dimension jquery plugin.
 * 												Default value: false
 *
 * @option Boolean cancelSelection (optional) 	Boolean flag indicating if tablesorter should cancel selection of the table headers text.
 * 												Default value: true
 *
 * @option Boolean debug (optional) 			Boolean flag indicating if tablesorter should display debuging information usefull for development.
 *
 * @type jQuery
 *
 * @name tablesorter
 * 
 * @cat Plugins/Tablesorter
 * 
 * @author Christian Bach/christian.bach@polyester.se
 */

(function($) {
	$.extend({
		tablesorter: new function() {
			
			var parsers = [], widgets = [];
			
			this.defaults = {
				cssHeader: "header",
				cssAsc: "headerSortUp",
				cssDesc: "headerSortDown",
				sortInitialOrder: "asc",
				sortMultiSortKey: "shiftKey",
				sortForce: null,
				sortAppend: null,
				textExtraction: "simple",
				parsers: {}, 
				widgets: [],		
				widgetZebra: {css: ["even","odd"]},
				headers: {},
				widthFixed: false,
				cancelSelection: true,
				sortList: [],
				headerList: [],
				dateFormat: "us",
				decimal: '.',
				debug: false
			};
			
			/* debuging utils */
			function benchmark(s,d) {
				log(s + "," + (new Date().getTime() - d.getTime()) + "ms");
			}
			
			this.benchmark = benchmark;
			
			function log(s) {
				if (typeof console != "undefined" && typeof console.debug != "undefined") {
					console.log(s);
				} else {
					alert(s);
				}
			}
						
			/* parsers utils */
			function buildParserCache(table,$headers) {
				
				if(table.config.debug) { var parsersDebug = ""; }
				
				var rows = table.tBodies[0].rows;
				
				if(table.tBodies[0].rows[0]) {

					var list = [], cells = rows[0].cells, l = cells.length;
					
					for (var i=0;i < l; i++) {
						var p = false;
						
						if($.metadata && ($($headers[i]).metadata() && $($headers[i]).metadata().sorter)  ) {
						
							p = getParserById($($headers[i]).metadata().sorter);	
						
						} else if((table.config.headers[i] && table.config.headers[i].sorter)) {
	
							p = getParserById(table.config.headers[i].sorter);
						}
						if(!p) {
							p = detectParserForColumn(table,cells[i]);
						}
	
						if(table.config.debug) { parsersDebug += "column:" + i + " parser:" +p.id + "\n"; }
	
						list.push(p);
					}
				}
				
				if(table.config.debug) { log(parsersDebug); }

				return list;
			};
			
			function detectParserForColumn(table,node) {
				var l = parsers.length;
				for(var i=1; i < l; i++) {
					if(parsers[i].is($.trim(getElementText(table.config,node)),table,node)) {
						return parsers[i];
					}
				}
				// 0 is always the generic parser (text)
				return parsers[0];
			}
			
			function getParserById(name) {
				var l = parsers.length;
				for(var i=0; i < l; i++) {
					if(parsers[i].id.toLowerCase() == name.toLowerCase()) {	
						return parsers[i];
					}
				}
				return false;
			}
			
			/* utils */
			function buildCache(table) {
				
				if(table.config.debug) { var cacheTime = new Date(); }
				
				
				var totalRows = (table.tBodies[0] && table.tBodies[0].rows.length) || 0,
					totalCells = (table.tBodies[0].rows[0] && table.tBodies[0].rows[0].cells.length) || 0,
					parsers = table.config.parsers, 
					cache = {row: [], normalized: []};
				
					for (var i=0;i < totalRows; ++i) {
					
						/** Add the table data to main data array */
						var c = table.tBodies[0].rows[i], cols = [];
					
						cache.row.push($(c));
						
						for(var j=0; j < totalCells; ++j) {
							cols.push(parsers[j].format(getElementText(table.config,c.cells[j]),table,c.cells[j]));	
						}
												
						cols.push(i); // add position for rowCache
						cache.normalized.push(cols);
						cols = null;
					};
				
				if(table.config.debug) { benchmark("Building cache for " + totalRows + " rows:", cacheTime); }
				
				return cache;
			};
			
			function getElementText(config,node) {
				
				if(!node) return "";
								
				var t = "";
				
				if(config.textExtraction == "simple") {
					if(node.childNodes[0] && node.childNodes[0].hasChildNodes()) {
						t = node.childNodes[0].innerHTML;
					} else {
						t = node.innerHTML;
					}
				} else {
					if(typeof(config.textExtraction) == "function") {
						t = config.textExtraction(node);
					} else { 
						t = $(node).text();
					}	
				}
				return t;
			}
			
			function appendToTable(table,cache) {
				
				if(table.config.debug) {var appendTime = new Date()}
				
				var c = cache, 
					r = c.row, 
					n= c.normalized, 
					totalRows = n.length, 
					checkCell = (n[0].length-1), 
					tableBody = $(table.tBodies[0]),
					rows = [];
				
				for (var i=0;i < totalRows; i++) {
					rows.push(r[n[i][checkCell]]);	
					if(!table.config.appender) {
						
						var o = r[n[i][checkCell]];
						var l = o.length;
						for(var j=0; j < l; j++) {
							
							tableBody[0].appendChild(o[j]);
						
						}
						
						//tableBody.append(r[n[i][checkCell]]);
					}
				}	
				
				if(table.config.appender) {
				
					table.config.appender(table,rows);	
				}
				
				rows = null;
				
				if(table.config.debug) { benchmark("Rebuilt table:", appendTime); }
								
				//apply table widgets
				applyWidget(table);
				
				// trigger sortend
				setTimeout(function() {
					$(table).trigger("sortEnd");	
				},0);
				
			};
			
			function buildHeaders(table) {
				
				if(table.config.debug) { var time = new Date(); }
				
				var meta = ($.metadata) ? true : false, tableHeadersRows = [];
			
				for(var i = 0; i < table.tHead.rows.length; i++) { tableHeadersRows[i]=0; };
				
				$tableHeaders = $("thead th",table);
		
				$tableHeaders.each(function(index) {
							
					this.count = 0;
					this.column = index;
					this.order = formatSortingOrder(table.config.sortInitialOrder);
					
					if(checkHeaderMetadata(this) || checkHeaderOptions(table,index)) this.sortDisabled = true;
					
					if(!this.sortDisabled) {
						$(this).addClass(table.config.cssHeader);
					}
					
					// add cell to headerList
					table.config.headerList[index]= this;
				});
				
				if(table.config.debug) { benchmark("Built headers:", time); log($tableHeaders); }
				
				return $tableHeaders;
				
			};
						
		   	function checkCellColSpan(table, rows, row) {
                var arr = [], r = table.tHead.rows, c = r[row].cells;
				
				for(var i=0; i < c.length; i++) {
					var cell = c[i];
					
					if ( cell.colSpan > 1) { 
						arr = arr.concat(checkCellColSpan(table, headerArr,row++));
					} else  {
						if(table.tHead.length == 1 || (cell.rowSpan > 1 || !r[row+1])) {
							arr.push(cell);
						}
						//headerArr[row] = (i+row);
					}
				}
				return arr;
			};
			
			function checkHeaderMetadata(cell) {
				if(($.metadata) && ($(cell).metadata().sorter === false)) { return true; };
				return false;
			}
			
			function checkHeaderOptions(table,i) {	
				if((table.config.headers[i]) && (table.config.headers[i].sorter === false)) { return true; };
				return false;
			}
			
			function applyWidget(table) {
				var c = table.config.widgets;
				var l = c.length;
				for(var i=0; i < l; i++) {
					
					getWidgetById(c[i]).format(table);
				}
				
			}
			
			function getWidgetById(name) {
				var l = widgets.length;
				for(var i=0; i < l; i++) {
					if(widgets[i].id.toLowerCase() == name.toLowerCase() ) {
						return widgets[i]; 
					}
				}
			};
			
			function formatSortingOrder(v) {
				
				if(typeof(v) != "Number") {
					i = (v.toLowerCase() == "desc") ? 1 : 0;
				} else {
					i = (v == (0 || 1)) ? v : 0;
				}
				return i;
			}
			
			function isValueInArray(v, a) {
				var l = a.length;
				for(var i=0; i < l; i++) {
					if(a[i][0] == v) {
						return true;	
					}
				}
				return false;
			}
				
			function setHeadersCss(table,$headers, list, css) {
				// remove all header information
				$headers.removeClass(css[0]).removeClass(css[1]);
				
				var h = [];
				$headers.each(function(offset) {
						if(!this.sortDisabled) {
							h[this.column] = $(this);					
						}
				});
				
				var l = list.length; 
				for(var i=0; i < l; i++) {
					h[list[i][0]].addClass(css[list[i][1]]);
				}
			}
			
			function fixColumnWidth(table,$headers) {
				var c = table.config;
				if(c.widthFixed) {
					var colgroup = $('<colgroup>');
					$("tr:first td",table.tBodies[0]).each(function() {
						colgroup.append($('<col>').css('width',$(this).width()));
					});
					$(table).prepend(colgroup);
				};
			}
			
			function updateHeaderSortCount(table,sortList) {
				var c = table.config, l = sortList.length;
				for(var i=0; i < l; i++) {
					var s = sortList[i], o = c.headerList[s[0]];
					o.count = s[1];
					o.count++;
				}
			}
			
			/* sorting methods */
			function multisort(table,sortList,cache) {
				
				if(table.config.debug) { var sortTime = new Date(); }
				
				var dynamicExp = "var sortWrapper = function(a,b) {", l = sortList.length;
					
				for(var i=0; i < l; i++) {
					
					var c = sortList[i][0];
					var order = sortList[i][1];
					var s = (getCachedSortType(table.config.parsers,c) == "text") ? ((order == 0) ? "sortText" : "sortTextDesc") : ((order == 0) ? "sortNumeric" : "sortNumericDesc");
					
					var e = "e" + i;
					
					dynamicExp += "var " + e + " = " + s + "(a[" + c + "],b[" + c + "]); ";
					dynamicExp += "if(" + e + ") { return " + e + "; } ";
					dynamicExp += "else { ";
				}
				
				// if value is the same keep orignal order	
				var orgOrderCol = cache.normalized[0].length - 1;
				dynamicExp += "return a[" + orgOrderCol + "]-b[" + orgOrderCol + "];";
						
				for(var i=0; i < l; i++) {
					dynamicExp += "}; ";
				}
				
				dynamicExp += "return 0; ";	
				dynamicExp += "}; ";	
				
				eval(dynamicExp);
				
				cache.normalized.sort(sortWrapper);
				
				if(table.config.debug) { benchmark("Sorting on " + sortList.toString() + " and dir " + order+ " time:", sortTime); }
				
				return cache;
			};
			
			function sortText(a,b) {
				return ((a < b) ? -1 : ((a > b) ? 1 : 0));
			};
			
			function sortTextDesc(a,b) {
				return ((b < a) ? -1 : ((b > a) ? 1 : 0));
			};	
			
	 		function sortNumeric(a,b) {
				return a-b;
			};
			
			function sortNumericDesc(a,b) {
				return b-a;
			};
			
			function getCachedSortType(parsers,i) {
				return parsers[i].type;
			};
			
			/* public methods */
			this.construct = function(settings) {

				return this.each(function() {
					
					if(!this.tHead || !this.tBodies) return;
					
					var $this, $document,$headers, cache, config, shiftDown = 0, sortOrder;
					
					this.config = {};
					
					config = $.extend(this.config, $.tablesorter.defaults, settings);
					
					// store common expression for speed					
					$this = $(this);
					
					// build headers
					$headers = buildHeaders(this);
					
					// try to auto detect column type, and store in tables config
					this.config.parsers = buildParserCache(this,$headers);
					
					
					// build the cache for the tbody cells
					cache = buildCache(this);
					
					// get the css class names, could be done else where.
					var sortCSS = [config.cssDesc,config.cssAsc];
					
					// fixate columns if the users supplies the fixedWidth option
					fixColumnWidth(this);
					
					// apply event handling to headers
					// this is to big, perhaps break it out?
					$headers.click(function(e) {
						
						$this.trigger("sortStart");
						
						var totalRows = ($this[0].tBodies[0] && $this[0].tBodies[0].rows.length) || 0;
						
						if(!this.sortDisabled && totalRows > 0) {
							
							
							// store exp, for speed
							var $cell = $(this);
	
							// get current column index
							var i = this.column;
							
							// get current column sort order
							this.order = this.count++ % 2;
							
							// user only whants to sort on one column
							if(!e[config.sortMultiSortKey]) {
								
								// flush the sort list
								config.sortList = [];
								
								if(config.sortForce != null) {
									var a = config.sortForce; 
									for(var j=0; j < a.length; j++) {
										if(a[j][0] != i) {
											config.sortList.push(a[j]);
										}
									}
								}
								
								// add column to sort list
								config.sortList.push([i,this.order]);
							
							// multi column sorting
							} else {
								// the user has clicked on an all ready sortet column.
								if(isValueInArray(i,config.sortList)) {	 
									
									// revers the sorting direction for all tables.
									for(var j=0; j < config.sortList.length; j++) {
										var s = config.sortList[j], o = config.headerList[s[0]];
										if(s[0] == i) {
											o.count = s[1];
											o.count++;
											s[1] = o.count % 2;
										}
									}	
								} else {
									// add column to sort list array
									config.sortList.push([i,this.order]);
								}
							};
							setTimeout(function() {
								//set css for headers
								setHeadersCss($this[0],$headers,config.sortList,sortCSS);
								appendToTable($this[0],multisort($this[0],config.sortList,cache));
							},1);
							// stop normal event by returning false
							return false;
						}
					// cancel selection	
					}).mousedown(function() {
						if(config.cancelSelection) {
							this.onselectstart = function() {return false};
							return false;
						}
					});
					
					// apply easy methods that trigger binded events
					$this.bind("update",function() {
						
						// rebuild parsers.
						this.config.parsers = buildParserCache(this,$headers);
						
						// rebuild the cache map
						cache = buildCache(this);
						
					}).bind("sorton",function(e,list) {
						
						$(this).trigger("sortStart");
						
						config.sortList = list;
						
						// update and store the sortlist
						var sortList = config.sortList;
						
						// update header count index
						updateHeaderSortCount(this,sortList);
						
						//set css for headers
						setHeadersCss(this,$headers,sortList,sortCSS);
						
						
						// sort the table and append it to the dom
						appendToTable(this,multisort(this,sortList,cache));

					}).bind("appendCache",function() {
						
						appendToTable(this,cache);
					
					}).bind("applyWidgetId",function(e,id) {
						
						getWidgetById(id).format(this);
						
					}).bind("applyWidgets",function() {
						// apply widgets
						applyWidget(this);
					});
					
					if($.metadata && ($(this).metadata() && $(this).metadata().sortlist)) {
						config.sortList = $(this).metadata().sortlist;
					}
					// if user has supplied a sort list to constructor.
					if(config.sortList.length > 0) {
						$this.trigger("sorton",[config.sortList]);	
					}
					
					// apply widgets
					applyWidget(this);
				});
			};
			
			this.addParser = function(parser) {
				var l = parsers.length, a = true;
				for(var i=0; i < l; i++) {
					if(parsers[i].id.toLowerCase() == parser.id.toLowerCase()) {
						a = false;
					}
				}
				if(a) { parsers.push(parser); };
			};
			
			this.addWidget = function(widget) {
				widgets.push(widget);
			};
			
			this.formatFloat = function(s) {
				var i = parseFloat(s);
				return (isNaN(i)) ? 0 : i;
			};
			this.formatInt = function(s) {
				var i = parseInt(s);
				return (isNaN(i)) ? 0 : i;
			};
			
			this.isDigit = function(s,config) {
				var DECIMAL = '\\' + config.decimal;
				var exp = '/(^[+]?0(' + DECIMAL +'0+)?$)|(^([-+]?[1-9][0-9]*)$)|(^([-+]?((0?|[1-9][0-9]*)' + DECIMAL +'(0*[1-9][0-9]*)))$)|(^[-+]?[1-9]+[0-9]*' + DECIMAL +'0+$)/';
				return RegExp(exp).test($.trim(s));
			};
			
			this.clearTableBody = function(table) {
				if($.browser.msie) {
					function empty() {
						while ( this.firstChild ) this.removeChild( this.firstChild );
					}
					empty.apply(table.tBodies[0]);
				} else {
					table.tBodies[0].innerHTML = "";
				}
			};
		}
	});
	
	// extend plugin scope
	$.fn.extend({
        tablesorter: $.tablesorter.construct
	});
	
	var ts = $.tablesorter;
	
	// add default parsers
	ts.addParser({
		id: "text",
		is: function(s) {
			return true;
		},
		format: function(s) {
			return $.trim(s.toLowerCase());
		},
		type: "text"
	});
	
	ts.addParser({
		id: "digit",
		is: function(s,table) {
			var c = table.config;
			return $.tablesorter.isDigit(s,c);
		},
		format: function(s) {
			return $.tablesorter.formatFloat(s);
		},
		type: "numeric"
	});
	
	ts.addParser({
		id: "currency",
		is: function(s) {
			return /^[£$€?.]/.test(s);
		},
		format: function(s) {
			return $.tablesorter.formatFloat(s.replace(new RegExp(/[^0-9.]/g),""));
		},
		type: "numeric"
	});
	
	ts.addParser({
		id: "ipAddress",
		is: function(s) {
			return /^\d{2,3}[\.]\d{2,3}[\.]\d{2,3}[\.]\d{2,3}$/.test(s);
		},
		format: function(s) {
			var a = s.split("."), r = "", l = a.length;
			for(var i = 0; i < l; i++) {
				var item = a[i];
			   	if(item.length == 2) {
					r += "0" + item;
			   	} else {
					r += item;
			   	}
			}
			return $.tablesorter.formatFloat(r);
		},
		type: "numeric"
	});
	
	ts.addParser({
		id: "url",
		is: function(s) {
			return /^(https?|ftp|file):\/\/$/.test(s);
		},
		format: function(s) {
			return jQuery.trim(s.replace(new RegExp(/(https?|ftp|file):\/\//),''));
		},
		type: "text"
	});
	
	ts.addParser({
		id: "isoDate",
		is: function(s) {
			return /^\d{4}[\/-]\d{1,2}[\/-]\d{1,2}$/.test(s);
		},
		format: function(s) {
			return $.tablesorter.formatFloat((s != "") ? new Date(s.replace(new RegExp(/-/g),"/")).getTime() : "0");
		},
		type: "numeric"
	});
		
	ts.addParser({
		id: "percent",
		is: function(s) { 
			return /\%$/.test($.trim(s));
		},
		format: function(s) {
			return $.tablesorter.formatFloat(s.replace(new RegExp(/%/g),""));
		},
		type: "numeric"
	});

	ts.addParser({
		id: "usLongDate",
		is: function(s) {
			return s.match(new RegExp(/^[A-Za-z]{3,10}\.? [0-9]{1,2}, ([0-9]{4}|'?[0-9]{2}) (([0-2]?[0-9]:[0-5][0-9])|([0-1]?[0-9]:[0-5][0-9]\s(AM|PM)))$/));
		},
		format: function(s) {
			return $.tablesorter.formatFloat(new Date(s).getTime());
		},
		type: "numeric"
	});

	ts.addParser({
		id: "shortDate",
		is: function(s) {
			return /\d{1,2}[\/\-]\d{1,2}[\/\-]\d{2,4}/.test(s);
		},
		format: function(s,table) {
			var c = table.config;
			s = s.replace(/\-/g,"/");
			if(c.dateFormat == "us") {
				// reformat the string in ISO format
				s = s.replace(/(\d{1,2})[\/\-](\d{1,2})[\/\-](\d{4})/, "$3/$1/$2");
			} else if(c.dateFormat == "uk") {
				//reformat the string in ISO format
				s = s.replace(/(\d{1,2})[\/\-](\d{1,2})[\/\-](\d{4})/, "$3/$2/$1");
			} else if(c.dateFormat == "dd/mm/yy" || c.dateFormat == "dd-mm-yy") {
				s = s.replace(/(\d{1,2})[\/\-](\d{1,2})[\/\-](\d{2})/, "$1/$2/$3");	
			}
			return $.tablesorter.formatFloat(new Date(s).getTime());
		},
		type: "numeric"
	});

	ts.addParser({
	    id: "time",
	    is: function(s) {
	        return /^(([0-2]?[0-9]:[0-5][0-9])|([0-1]?[0-9]:[0-5][0-9]\s(am|pm)))$/.test(s);
	    },
	    format: function(s) {
	        return $.tablesorter.formatFloat(new Date("2000/01/01 " + s).getTime());
	    },
	  type: "numeric"
	});
	
	
	ts.addParser({
	    id: "metadata",
	    is: function(s) {
	        return false;
	    },
	    format: function(s,table,cell) {
			var c = table.config, p = (!c.parserMetadataName) ? 'sortValue' : c.parserMetadataName;
	        return $(cell).metadata()[p];
	    },
	  type: "numeric"
	});
	
	// add default widgets
	ts.addWidget({
		id: "zebra",
		format: function(table) {
			if(table.config.debug) { var time = new Date(); }
			$("tr:visible",table.tBodies[0])
	        .filter(':even')
	        .removeClass(table.config.widgetZebra.css[1]).addClass(table.config.widgetZebra.css[0])
	        .end().filter(':odd')
	        .removeClass(table.config.widgetZebra.css[0]).addClass(table.config.widgetZebra.css[1]);
			if(table.config.debug) { $.tablesorter.benchmark("Applying Zebra widget", time); }
		}
	});	
})(jQuery);
