# Supplementary material for: A-MADMAN: Annotation-based microarray data meta-analysis tool
Source: BMC Bioinformatics. 2009 Jun 29;10:201. doi: 10.1186/1471-2105-10-201 (PMC2711946; doi:10.1186/1471-2105-10-201)
Supplement: Additional file 1 — A-MADMAN 1.4 source code. Version 1.4 of A-MADMAN source code. [file 1471-2105-10-201-S1.zip › amadman/ua_manager/media/sample_details.js]

$(document).ready(function() {
    $("#addbutton").click(function() {
	$("#action").get(0).value="add";
	$("form").submit();
      });

    $("#removebutton").click(function() {
	$("#action").get(0).value="remove";
	$("form").submit();
      });

  });
