# Supplementary material for: A-MADMAN: Annotation-based microarray data meta-analysis tool
Source: BMC Bioinformatics. 2009 Jun 29;10:201. doi: 10.1186/1471-2105-10-201 (PMC2711946; doi:10.1186/1471-2105-10-201)
Supplement: Additional file 1 — A-MADMAN 1.4 source code. Version 1.4 of A-MADMAN source code. [file 1471-2105-10-201-S1.zip › amadman/ua_manager/forms.py]

# Copyright 2008 Andrea Bisognin <andrea.bisognin@gmail.com>
#
# This file is part of amadman
# amadman is free software; you can redistribute it and/or modify
# it under the terms of the GNU General Public License as published by
# the Free Software Foundation; either version 3 of the License, or
# (at your option) any later version.
#
# amadman is distributed in the hope that it will be useful,
# but WITHOUT ANY WARRANTY; without even the implied warranty of
# MERCHANTABILITY or FITNESS FOR A PARTICULAR PURPOSE.  See the
# GNU General Public License for more details.
#
# You should have received a copy of the GNU General Public License
# along with this program.  If not, see <http://www.gnu.org/licenses/>.

import django.forms as forms
import re
from django.template.loaders.filesystem import load_template_source


from models import *
restricted_re=re.compile("[A-Za-z0-9_]+")

class RestrictedField(forms.Field):
    def clean(self,value):
        match = restricted_re.match(value)
        if not match or match.end() != len(value):
            raise forms.ValidationError("Only letters, numbers and underscore allowed")
        return value

class SampleTagForm(forms.Form):
    tags=forms.MultipleChoiceField()
    sample=forms.CharField(widget=forms.HiddenInput)


class TagExtractionForm(forms.Form):
    tags=forms.MultipleChoiceField()


class TagForm(forms.Form):
    name=RestrictedField(required=True)
    id=forms.IntegerField(widget=forms.HiddenInput,required=False)
    description=forms.CharField(widget=forms.Textarea,required=True)
    action=forms.CharField(widget=forms.HiddenInput,required=True)
    tag=forms.CharField(widget=forms.HiddenInput,required=False)


        
class NewBasketForm(forms.Form):
    name=RestrictedField(required=True)
    description=forms.CharField(widget=forms.Textarea,required=True)
    query=forms.CharField(widget=forms.Textarea(attrs={'disabled':'true'}),required=False)

    def clean_name(self):
        name=self.cleaned_data['name']
        if Basket.objects.filter(name=name):
            raise forms.ValidationError("name already assigned")
        return name


class NewAnalysisForm(forms.Form):
    name=RestrictedField(required=True)
    builtin_Workflows=forms.ChoiceField([(None,'Vanilla')],required=False)
    custom_Workflows=forms.ChoiceField([(None,'Vanilla')],widget=forms.Select(attrs={'disabled':'true'}),required=False)
    use_Custom=forms.BooleanField(required=False)
    
    def clean_name(self):
        name=self.cleaned_data['name']
        if Analysis.objects.filter(name=name):
            raise forms.ValidationError("name already assigned")
        return name
    def clean(self):
        if self.cleaned_data:
            if self.cleaned_data['use_Custom'] and not self.cleaned_data['custom_Workflows']:
                raise forms.ValidationError('Unknown Custom Workflow')
        return self.cleaned_data

class AssignForm(forms.Form):
    sample=forms.CharField(widget=forms.TextInput(attrs={'readonly':'true'}))
    individual=forms.IntegerField(widget=forms.TextInput(attrs={'readonly':'true'}),required=False)
    action=forms.CharField(widget=forms.HiddenInput,required=True)

    def clean(self):
        if self.cleaned_data:
            individual=self.cleaned_data['individual']
            action=self.cleaned_data['action']
            if action == 'save' and individual is None :
                raise  forms.ValidationError("Press new, or select an existing individual")
            return self.cleaned_data
            
            

class CustomWorkflowForm(forms.Form):
    name=forms.CharField()
    description=forms.CharField(widget=forms.Textarea(attrs={'required':'false'}))
    template=forms.CharField(widget=forms.Textarea(attrs={'rows':'20'}),initial=load_template_source('base.rtmpl')[0])
    action=forms.CharField(widget=forms.HiddenInput,required=False)


    def clean(self):
        if self.cleaned_data:
            name=self.cleaned_data['name']
            action = self.cleaned_data.get('action','diocane')
            if  action!="edit"  and   CustomWorkflow.objects.filter(name=name):
                raise forms.ValidationError("Name Already Assigned")
            return self.cleaned_data
