# Supplementary material for: A-MADMAN: Annotation-based microarray data meta-analysis tool
Source: BMC Bioinformatics. 2009 Jun 29;10:201. doi: 10.1186/1471-2105-10-201 (PMC2711946; doi:10.1186/1471-2105-10-201)
Supplement: Additional file 1 — A-MADMAN 1.4 source code. Version 1.4 of A-MADMAN source code. [file 1471-2105-10-201-S1.zip › amadman/ua_manager/tests.py]

#obsolete tests keeped ony for syntax reference
import unittest
from django.test import TestCase
from django.test.client import Client
from django.contrib import auth
from django.contrib.auth.models import User
from ua_manager.models import Sample
from copy import copy

class ExtractionTest(TestCase):
    fixtures=['simple.json']

    

    def setUp(self):
        self.client=Client()
        self.user=User.objects.create_user(username='bisio',email="bisio@example.com",password='pippo')
        response=self.client.login('/amadman/series/all/','bisio','pippo')
        if response:
            self.failUnlessEqual(response.status_code,200)
        else:
            self.assertTrue(response)


    def testExtraction(self):
        response=self.client.post('/amadman/extract/',data={'expression':'(old or young) and not sedentary','action':'preview'})
        self.failUnlessEqual(len(response.context[0]['samples']),6)
         
    def tearDown(self):
        self.user.delete()


        
