# Supplementary material for: A-MADMAN: Annotation-based microarray data meta-analysis tool
Source: BMC Bioinformatics. 2009 Jun 29;10:201. doi: 10.1186/1471-2105-10-201 (PMC2711946; doi:10.1186/1471-2105-10-201)
Supplement: Additional file 1 — A-MADMAN 1.4 source code. Version 1.4 of A-MADMAN source code. [file 1471-2105-10-201-S1.zip › amadman/ua_manager/templates/custom_all.dhtml]

{% extends "ua_manager.dhtml"  %}
{% load custom %}
{% block title %}Custom Workflows{% endblock %}
{% block navclass %}custom{% endblock %}
<script src="{% media_path 'jquery.tablesorter.js'%}"></script>

{% block stagedesc  %}
List of available workflows 
{% endblock %}

{% block stagedescsmall %}
<ul>
    <li>Click on 'New' to create a novel workflow</li>
    <li>See the tutorial for more details</li>
</ul>
{% endblock %}

{% block content  %} 

  <table id="custom_table" class="default sorted" width="100%">
    <thead>
      <tr>
	<th>Name</th>
	<th>Description</th>
	<th>Actions</th>
      </tr>
    </thead>
    <tbody>
      {% for workflow in workflows %}
      <tr>
	<td><a href="{% url ua_custom_edit workflow.id %}">{{workflow.name}}</a></td>
	<td>{{workflow.description}}</td>
	<td><a href="{% url ua_custom_delete workflow.id %}">delete</a></td>
      </tr>
      {% endfor %}
    </tbody>
  </table>

<form method="GET" action="{% url ua_custom_new  %}">
  <input type="submit" value="New"/>
</form>

{% endblock %}
