# Supplementary material for: A-MADMAN: Annotation-based microarray data meta-analysis tool
Source: BMC Bioinformatics. 2009 Jun 29;10:201. doi: 10.1186/1471-2105-10-201 (PMC2711946; doi:10.1186/1471-2105-10-201)
Supplement: Additional file 1 — A-MADMAN 1.4 source code. Version 1.4 of A-MADMAN source code. [file 1471-2105-10-201-S1.zip › amadman/ua_manager/templates/series_details.dhtml]

{% extends "ua_manager.dhtml"  %}
{% load custom %}
{% block title %}Series {{series.Accession}}  Details{% endblock %}
{% block script %} 
 <script src="{% media_path 'jquery.checkboxes.js' %}"></script>
 <script src="{% media_path 'jquery.tablesorter.js'%}"></script>
 <script src="{% media_path 'series_details.js' %}"></script>
{% endblock %}
{% block navclass %}series{% endblock %}

{% block stagedesc %}
 Data and metadata associated to a series
{% endblock %}
 {% block stagedescsmall %}
<ul>
  <li>Use buttons to select one or more samples to be tagged</li>
  <li>The tag cloud lists the group of tags represented in series samples and indicate the relative abundance of different tags</li>
  <li>Platforms indicated in red are not supported (The corresponding cell files cannot be included in basket to be used for analyses)</li>
</ul>
 {% endblock %}

{% block content  %} 

<table class="default" width="100%">
  <tr>
    <td>Accession</td>
    <td>{{series.Accession}}</td>
  </tr>
  <tr>
    <td>Title</td>
    <td>{{series.Title}}</td>
  </tr>
  <tr>
    <td>Summary</td>
    <td>{{series.Summary|safe}}</td>
  </tr>
  <tr>
    <td>Overall Design</td>
    <td>{{series.OverallDesign|safe}}</td>
  </tr>
  <tr>
    <td>Contributor</td>
    <td>{{series.contributor.First}} {{series.contributor.Last}} {{series.contributor.Email}}</td>
  </tr>
</table>

<div>
  
    {% for tag  in tag_weights.items %}

      <span class="tag" style="font-size:{{tag.1}}em"  >{{tag.0}}</span>

    {% endfor%}

</div>

<form action="." method="POST">
  <p>
  <input type="button" id="selectall" value="select all"/>
  <input type="button" id="deselectall" value="deselect all"/>
  <input type="button" id="previous-selection" value="previous selection"/>
  <input type="button" id="invert-selection" value="invert selection"/> 
  <input type="button" id="refresh-platforms" value="refresh platforms"/>
  </p>
  <table  id="seriesdetailstable"   class="default sorted" width="100%">
    <thead>
      <tr>
	<th>Accession</th>
	<th>Title</th>
	<th>Platform</th>
	<th>Individual</th>
	<th>Tags</th>
      </tr>
    </thead>
    <tbody>
      {% for sample in samples %}
      <tr>
	<td><input type="checkbox" class="samplecheckbox {% in sample.id prevselection  %} prevselection{% endin %}" name="sample_{{sample.id}}"  /><a href="/amadman/sample/{{sample.id}}">{{sample.Accession}} </a></td>
	<td>{{sample.Title}}</td>
	<td><span class="{{sample.get_chip_name|supported}}">{{sample.get_chip_name}}</td>
	<td> <a href="{% url ua_assign_by_series_and_sample sample.series.id,sample.id %}">
	    {% if sample.individual.id %}
	        {{sample.individual.id}}
	    {% else %}
	        assign
            {% endif  %}
	  </a>
	</td>
	<td>
	  {% get_tags_by_p_and_s project.id sample.id %}
	  {% for tag in tags %}
	  <span class="tag">{{tag.name}}</span>
	  {% endfor%}
	</td>
      </tr>
      {% endfor %}
    </tbody>
  </table>
  
<table class="tag_form">
  {{form.as_table}}
</table>
<input id="action" type="hidden" name="action">
<input id="addbutton" class="tag_form" type="button" value="Add"/>
<input id="removebutton"  class="tag_form" type="button" value="Remove"/>
</form>

{% endblock %}
