# Supplementary material for: A-MADMAN: Annotation-based microarray data meta-analysis tool
Source: BMC Bioinformatics. 2009 Jun 29;10:201. doi: 10.1186/1471-2105-10-201 (PMC2711946; doi:10.1186/1471-2105-10-201)
Supplement: Additional file 1 — A-MADMAN 1.4 source code. Version 1.4 of A-MADMAN source code. [file 1471-2105-10-201-S1.zip › amadman/ua_manager/templates/basic.rtmpl]

{% load R %}

setwd(file.path("{{base_dir}}","{{name}}"))
update.packages(repos=c("http://compgen.bio.unipd.it/R/"),ask=F)

#bootstrap ...
if ( !require(rnuam) )
{ 
  install.packages("rnuam",repos="http://compgen.bio.unipd.it/R")
}

library(rnuam)

library(rnuam)

check_r_version()

load_or_get_from_bioc("affy")

{% block cdf_flavour %}
flavour="ferrari"
{% endblock %}

CDFs=get_cdf_names({% list_to_vector chip_names %},flavour)

load_cdfs = get_cdf_loader(flavour)

load_cdfs(CDFs)

chip_annotations=get_annotations_names({% list_to_vector chip_names %},flavour)
load_annotation = get_annotation_loader(flavour)

{% for chip_name in chip_annotations %}
   load_annotation("{{chip_name}}")
{% endfor %}

metadata <- {% py_obj_to_r_list metadata %}
samples <- {% py_obj_to_r_list samples %}
chip_names <- {% py_obj_to_r_list chip_names %}
annotations <- {% py_obj_to_r_list annotations %}

build_affy_batches(chip_names,samples,metadata,annotations)


{% block signal_reconstruction %}
{% for chip_name in chip_names %}
eset.{{chip_name}} <- rma(batch.{{chip_name}})
{% endfor %}
{% endblock %}

load_or_get_mask(flavour)

iemat <- matrix(NA,nrow=length(all.genes),ncol={{n}})

singletons <- {%  py_obj_to_r_list singletons   %}
groups <- {% py_obj_to_r_list  groups %}
rownames(iemat) <- all.genes

iemat <- platform_integration(iemat,flavour,singletons,groups)


individuals <- {% list_to_vector individuals %}
rownames(iemat)<-all.genes
colnames(iemat)<-individuals

metadata_integrated <- {% py_obj_to_r_list metadata_integrated %}
annotations_integrated <- {% py_obj_to_r_list annotations_integrated %}

iemat <- prune.iemat(iemat)

ieset <- build_ieset(iemat,metadata_integrated,annotations_integrated) 

objects_to_save=c("iemat","ieset")

{% block additionalcode %}
{% endblock %}

save(file=".RData",list=objects_to_save)
