# Supplementary material for: A-MADMAN: Annotation-based microarray data meta-analysis tool
Source: BMC Bioinformatics. 2009 Jun 29;10:201. doi: 10.1186/1471-2105-10-201 (PMC2711946; doi:10.1186/1471-2105-10-201)
Supplement: Additional file 1 — A-MADMAN 1.4 source code. Version 1.4 of A-MADMAN source code. [file 1471-2105-10-201-S1.zip › amadman/ua_manager/templates/assignstats.dhtml]

{% extends "ua_manager.dhtml"  %}
{% load custom %}
{% block title %}Assignment Stats{% endblock %}
{% block navclass %}assign{% endblock %}


{% block stagedesc %}
Number of samples assigned/not assigned to individuals for each series
{% endblock %}

{% block stagedescsmall %}
<ul>
    <li>Each cel file needs to be assigned to an individual in order to be used for the following analysis steps</li>
    <li>Assignment can be automatic or manual. In automatic mode the biunivocal correspondence
    between cel files and individuals is automatically established (only one cel file per individual)</li>
    <li>Manual assignment is needed for samples obtained with platforms composed by more than
    one chip (e.g. hgu95A,B,C,D,E). In this case, different cel files, each correspoding to a chip,
    may belong to the same individual. This information is needed to allow A-MADMAN correctly
    integrate data in datamatrix. Once a sample is atuomatically assigned to an individual number,
    its assignment must be copied to the other samples pertaining to the same individual. See the tutorial for more details</li>
    <li>Click on the number of samples 'left to assign' to view and assign samples </li>
</ul>
{% endblock %}


{% block content  %} 
<table class="default sorted" width="100%">
  <thead>
    <tr>
      <th>Series</th>
      <th>Left to assign</th>
    </tr>
  </thead>
  <tbody>
  {% for series, left in stats.items %}
  <tr>
    <td>{{series.Accession}}</td>
    <td> 
      {% if left %}
      <a href="{% url ua_assign_by_series series.id  %}">{{left}}</a>
      {% else %}
      0
      {% endif %}
    </td>
  </tr>
  {% endfor %}
</table>
{% endblock %}
