# Supplementary material for: A-MADMAN: Annotation-based microarray data meta-analysis tool
Source: BMC Bioinformatics. 2009 Jun 29;10:201. doi: 10.1186/1471-2105-10-201 (PMC2711946; doi:10.1186/1471-2105-10-201)
Supplement: Additional file 1 — A-MADMAN 1.4 source code. Version 1.4 of A-MADMAN source code. [file 1471-2105-10-201-S1.zip › amadman/ua_manager/templates/preview.dhtml]

{% extends "ua_manager.dhtml"  %}
{% load custom %}
{% block title %}Preview Samples selected for analysis{% endblock %}

{% block content  %} 


<h1>Preview of "{{expression}}"</h1>
<h2>{{number}} samples</h2>


<table class="default" width="100%">
  <thead>
    <tr>
      <th>Accession</th>
      <th>Title</th>
      <th>Series</th>
      <th>Platform</th>
      <th>Tags</th>
    </tr>
  </thead>
  <tbody>
    {% for sample in samples %}
    <tr>
      <td><a href="{% url ua_sample_details sample.id %}">{{sample.Accession}}</a></td>
      <td>{{sample.Title}}</td>
      <td>{{sample.series.Accession}}</td>
      <td><span class="{{sample.get_chip_name|supported}}">{{sample.get_chip_name}}</td>
      <td>
	{% get_tags_by_p_and_s project.id sample.id  %}
	{% for tag in tags%}
	<span class="tag">{{tag.name}}</span>
	{% endfor%}
      </td>
    </tr>
    {% endfor %}
  </tbody>
</table>

{% endblock %}
