# Supplementary material for: A-MADMAN: Annotation-based microarray data meta-analysis tool
Source: BMC Bioinformatics. 2009 Jun 29;10:201. doi: 10.1186/1471-2105-10-201 (PMC2711946; doi:10.1186/1471-2105-10-201)
Supplement: Additional file 1 — A-MADMAN 1.4 source code. Version 1.4 of A-MADMAN source code. [file 1471-2105-10-201-S1.zip › amadman/ua_manager/templates/base.rtmpl]

{% extends "basic.rtmpl" %}
{% load R %}

{% block  cdf_flavour %}
   flavour="ferrari"
{% endblock %}

{% block signal_reconstruction %}
 {% for chip_name in chip_names %}
   eset.{{chip_name}} <- rma(batch.{{chip_name}})
 {% endfor %}
{% endblock %}


{% block additionalcode %}
 load_or_get_from_bioc("preprocessCore")
 ieset=metanorm(ieset)
{% endblock %}
