# Supplementary material for: A-MADMAN: Annotation-based microarray data meta-analysis tool
Source: BMC Bioinformatics. 2009 Jun 29;10:201. doi: 10.1186/1471-2105-10-201 (PMC2711946; doi:10.1186/1471-2105-10-201)
Supplement: Additional file 1 — A-MADMAN 1.4 source code. Version 1.4 of A-MADMAN source code. [file 1471-2105-10-201-S1.zip › amadman/ua_manager/templates/basket_details.dhtml]

{% extends "ua_manager.dhtml"  %}
{% load custom %}
{% block title %}Basket {{basket.name}}  Details{% endblock %}
{% block script %}
 <script src="{% media_path 'jquery.checkboxes.js' %}"></script>
 <script src="{% media_path 'jquery.tablesorter.js'%}"></script>
 <script src="{% media_path 'basket_details.js' %}"></script>
{% endblock %}
{% block navclass %}baskets{% endblock %}
{% block content  %} 


<table class="default" width="100%">
  <tr>
    <td>Name</td>
    <td>{{basket.name}}</td>
  </tr>
  <tr>
    <td>Description</td>
    <td>{{basket.description}}</td>
  </tr>
  <tr>
    <td>Query</td>
    <td>{{basket.query}}</td>
  </tr>
</table>


  <table id="basket_details_table" class="default sorted" width="100%">
    <thead>
      <tr>
	<th>Accession</th>
	<th>Title</th>
	<th>Series</th>
	<th>Platform</th>
	<th>Individual</th>
	<th>Tags</th>
      </tr>
    </thead>
    <tbody>
      {% for sample in samples %}
      <tr>
	<td>  <a href="{% url ua_sample_details sample.id %}">{{sample.Accession}} </a></td>
	<td>{{sample.Title}}</td>
	<td><a href="{% url ua_series_details sample.series.id %}">{{sample.series}}</a></td>
	<td><span class="{{sample.get_chip_name|supported}}">{{sample.get_chip_name}}</td>
	<td>
  	  {% if sample.individual.id %}
	     <a href="{% url ua_assign_by_series_and_sample sample.series.id,sample.id %}">{{sample.individual.id}}</a>
	     {% else %}
	     <a href="{% url ua_assign_by_series_and_sample sample.series.id,sample.id %}">assign</a>
	  {% endif %}

	</td>
	<td>
	  {% get_tags_by_p_and_s project.id sample.id %}
	  {% for tag in tags%}
	  <span class="tag">{{tag.name}}</span>
	  {% endfor%}
	</td>
      </tr>
      {% endfor %}
    </tbody>
  </table>
  
{% endblock %}
