# Supplementary material for: A-MADMAN: Annotation-based microarray data meta-analysis tool
Source: BMC Bioinformatics. 2009 Jun 29;10:201. doi: 10.1186/1471-2105-10-201 (PMC2711946; doi:10.1186/1471-2105-10-201)
Supplement: Additional file 1 — A-MADMAN 1.4 source code. Version 1.4 of A-MADMAN source code. [file 1471-2105-10-201-S1.zip › amadman/ua_manager/templates/projects.dhtml]

{% extends "ua_manager.dhtml" %}

{% block navclass %}projects{% endblock %}


{% block stagedesc %}
Choose a Project to view, annotate and analyse the corresponding data
{% endblock %}
{% block stagedescsmall %}
{% endblock %}


{% block content %}

<form method="post" id="project-form" action="{% url ua_choose_a_project %}">
    <p>
        <select name="project">
        {% for project in projects %}<option value="{{project.id}}">{{project.name}}</option>
        {% endfor %}
        </select>
  </p>
  <p>
  <input type="submit" value="choose">
  </p>
</form>

{% endblock %}
