# Supplementary material for: A-MADMAN: Annotation-based microarray data meta-analysis tool
Source: BMC Bioinformatics. 2009 Jun 29;10:201. doi: 10.1186/1471-2105-10-201 (PMC2711946; doi:10.1186/1471-2105-10-201)
Supplement: Additional file 1 — A-MADMAN 1.4 source code. Version 1.4 of A-MADMAN source code. [file 1471-2105-10-201-S1.zip › amadman/ua_manager/templates/analyses.dhtml]

{% extends "ua_manager.dhtml"  %}
{% load custom %}
{% block title %}Analyses{% endblock %}
{% block script %} 
 <script src="{% media_path 'jquery.tablesorter.js'%}"></script>
 <script src="{% media_path 'analyses.js' %}"></script> 
 {% endblock %}
{% block navclass %}analyses{% endblock %}

{% block stagedesc %}
  List of available analyses 
{% endblock %}

{% block stagedescsmall %}
  <ul>
    <li>For each analysis, the status information is updated until the analysis is done</li>
    <li>Click on 'Baskets' to check on which baskets a given analysis was carried out </li>
    <li>Click on 'Workflows' to check which analysis workflow has been used</li> 
  </ul>
{%  endblock  %}

{% block content  %} 
<form action="." method="POST">
  <div style="margin:2em;">
  <input type="submit" name="check_freshness" value="check freshness">
  </div>
  <table id="analyses_table" class="default sorted" width="100%">
    <thead>
      <tr>
	<th>Name</th>
	<th>Baskets</th>
	<th>Workflow</th>
	<th>Status</th>
	<th>Freshness</th>
	<th>Actions</th>
      </tr>
    </thead>
    <tbody>
      {% for analysis in analyses %}
      <tr>
	<td><span class="analysis" id="analysis-{{analysis.id}}"><a href="{% url ua_analysis_details analysis.id %}">{{analysis.name}}</a></span></td>
	<td>
	  {% for basket in analysis.baskets.values%}
	   <a href="{% url ua_baskets_details basket.id %}">{{basket.name}}</a>
	  {% endfor%}
	</td>
	<td>
	  {% if analysis.workflow %} 
	  <a href="{% url ua_custom_edit analysis.workflow.id   %}">
	  {{analysis.workflow.name}} 
	  </a>
	  {% else %}{{analysis.get_builtin_workflow_name}}{% endif %}
	</td>
	<td>
	  <span id="status-{{analysis.id}}" class="{{analysis.get_status}}">{{analysis.get_status}}</span>
	</td>
	<td>
	  {% if analysis.fresh %}
	  <span class="fresh">fresh</span>
	  {% else %} 
	  <span class="stale">stale</span>
	  {% endif %}
	</td>
	<td>
	  <a href="{% url ua_analyses_delete analysis.id %}">delete</a> 
	  {% ifequal analysis.get_status "running" %}
	  <a href="{% url ua_analysis_abort analysis.id %}">abort</a>
	  {% endifequal %}
	  
	</td>
      </tr>
      {% endfor %}
    </tbody>
  </table>

<div id="ajax-error" style="visibility:hidden">
  <span class="error">ajax error try to reload the page...</span>
</div>
</form>
{% endblock %}
