# Supplementary material for: A-MADMAN: Annotation-based microarray data meta-analysis tool
Source: BMC Bioinformatics. 2009 Jun 29;10:201. doi: 10.1186/1471-2105-10-201 (PMC2711946; doi:10.1186/1471-2105-10-201)
Supplement: Additional file 1 — A-MADMAN 1.4 source code. Version 1.4 of A-MADMAN source code. [file 1471-2105-10-201-S1.zip › amadman/ua_manager/templates/paginator.dhtml]

{% extends "ua_manager.dhtml"  %}
{% load custom %}

{% block content  %} 

<div id="page">
  <span>Page {{page.number}} of {{page.paginator.num_pages}}</span>
</div>


{% block inner %} 
{% endblock %}

<div id="page-navigator">
  <ul>
    {% if page.has_next %}
    <li class="progress"><a href="{{base}}/{{page.next_page_number}}/">next &gt;&gt;</a></li>
    {% endif %}
    {% if page.has_previous %}
    <li class="progress"><a href="{{base}}/{{page.previous_page_number}}">&lt;&lt; previous</a></li>
    {% endif%}
  </ul>
</div>

{% endblock %}
