# Supplementary material for: A-MADMAN: Annotation-based microarray data meta-analysis tool
Source: BMC Bioinformatics. 2009 Jun 29;10:201. doi: 10.1186/1471-2105-10-201 (PMC2711946; doi:10.1186/1471-2105-10-201)
Supplement: Additional file 1 — A-MADMAN 1.4 source code. Version 1.4 of A-MADMAN source code. [file 1471-2105-10-201-S1.zip › amadman/ua_manager/templates/base_analysis.rtmpl]

{% load R %}
library(affy)

metadata <- data.frame(
      labelDescription={% list_to_vector metadata.descriptions %}, 
      row.names={% list_to_vector metadata.names %} 
)

{% for key in keys %}
   annotations.{{key}} <- data.frame(
   row.names={% list_to_vector samples key %} ,
  {% for col in metadata.names %}
     {{col}}= {% list_to_vector annotations key col %} 
     {% if not forloop.last %}
     ,
     {% endif %}
  {% endfor %}
  )   
{% endfor %}

{% for key in keys %}
phenodata.{{key}} <- new("AnnotatedDataFrame", data=annotations.{{key}} , varMetadata= metadata)
{% endfor %}

{% for key in keys %}
  batch.{{key}}<- ReadAffy( filenames={% list_to_vector samples key  %} )
  batch.{{key}}@phenoData <- phenodata.{{key}}
{% endfor %}

#workspace cleanup
{% for key in keys %}
rm(phenodata.{{key}})
rm(annotations.{{key}})
{% endfor %}
rm(metadata)

{% for key in keys %}
eset.{{key}} <- rma(batch.{{key}})
{% endfor %}
