# Supplementary material for: A-MADMAN: Annotation-based microarray data meta-analysis tool
Source: BMC Bioinformatics. 2009 Jun 29;10:201. doi: 10.1186/1471-2105-10-201 (PMC2711946; doi:10.1186/1471-2105-10-201)
Supplement: Additional file 1 — A-MADMAN 1.4 source code. Version 1.4 of A-MADMAN source code. [file 1471-2105-10-201-S1.zip › amadman/ua_manager/templates/series.dhtml]

{% extends "ua_manager.dhtml"  %}
{% load custom %}
{% block title %}Series List{% endblock %}
{% block script %} 
 <script type="text/javascript" src="{% media_path 'jquery.tablesorter.js' %}" > </script>
 <script type="text/javascript" src="{% media_path 'series.js' %}" ></script>
{% endblock %}

{% block navclass %}series{% endblock %}

{% block stagedesc %}
List of available series
{% endblock %}
 {% block stagedescsmall %}
 {% endblock %}

{% block content  %} 


<table id="seriestable" class="default sorted">
  <thead>
    <tr>
      <th>Accession</th>
      <th>Title</th>
      <th>Samples</th>
      <th>Platforms</th>
    </tr>
  </thead>
  <tbody>
    {% for series in allseries  %}
    <tr>
      <td><a href="{% url ua_series_details series.id %}">{{series.Accession}}</a></td>
      <td>{{series.Title}}</td>
      <td>{% get_samples_count_by_series_and_project series.id project.id  %}</td>
      <td>{%for tech in series.get_tech_names %} {{tech}} {% endfor %}  </td>
    </tr>
    {% endfor %}
  </tbody>
</table>

{% endblock %}
