# Supplementary material for: A-MADMAN: Annotation-based microarray data meta-analysis tool
Source: BMC Bioinformatics. 2009 Jun 29;10:201. doi: 10.1186/1471-2105-10-201 (PMC2711946; doi:10.1186/1471-2105-10-201)
Supplement: Additional file 1 — A-MADMAN 1.4 source code. Version 1.4 of A-MADMAN source code. [file 1471-2105-10-201-S1.zip › amadman/ua_manager/templates/not_authorized.dhtml]

{% extends "ua_manager.dhtml" %}
{% load custom %}
{% block content %}

<p><b> Resource Not Authorized </b></p>
<img src="{% media_path 'cartman.jpg'%}" alt="respect my authority">
{% endblock %}
