# Supplementary material for: A-MADMAN: Annotation-based microarray data meta-analysis tool
Source: BMC Bioinformatics. 2009 Jun 29;10:201. doi: 10.1186/1471-2105-10-201 (PMC2711946; doi:10.1186/1471-2105-10-201)
Supplement: Additional file 1 — A-MADMAN 1.4 source code. Version 1.4 of A-MADMAN source code. [file 1471-2105-10-201-S1.zip › amadman/ua_manager/templates/baskets.dhtml]

{% extends "ua_manager.dhtml"  %}
{% load custom %}
{% block script %} 
 <script src="{% media_path 'jquery.checkboxes.js' %}"></script>
 <script src="{% media_path 'jquery.tablesorter.js'%}"></script>
 <script src="{% media_path 'baskets.js' %}"></script>
{% endblock %}
{% block title %}Baskets{% endblock %}
{% block navclass %}baskets{% endblock %}

{% block stagedesc %}
List of available data baskets
{% endblock %}

{% block stagedescsmall %}
<ul>
  <li>Click on a Basket name to view the corresponding samples</li>
  <li>Select one or more basket and start an analysis</li>
  <li>Use 'Delete' to eliminate a basket</li>
</ul>
{% endblock %}

{% block content  %} 

<form action="." method="POST">
  <table id="basket_table" class="default sorted" width="100%">
    <thead>
      <tr>
	<th>Name</th>
	<th>Description</th>
	<th>Samples</th>
	<th>Query</th>
	<th>Actions</th>
      </tr>
    </thead>
    <tbody>
      {% for basket in baskets %}
      <tr>
	<td><input type="checkbox" name="basket_{{basket.id}}"><a href="{% url ua_baskets_details basket.id %}">{{basket.name}}</a></td>
	<td>{{basket.description}}</td>
	<td>{{basket.number_of_samples}}</td>
	<td>{{basket.query}}</td>
	<td><a href="{% url ua_baskets_delete basket.id %}">delete</a></td>
      </tr>
      {% endfor %}
    </tbody>
  </table>
  <input id="action" type="hidden" name="action">
  <input id="newanalysisbutton" type="button"  value="create analysis">
  <input id="clearcachebutton" type="button" value="clear cache">
</form>

{% endblock %}
