# Supplementary material for: A-MADMAN: Annotation-based microarray data meta-analysis tool
Source: BMC Bioinformatics. 2009 Jun 29;10:201. doi: 10.1186/1471-2105-10-201 (PMC2711946; doi:10.1186/1471-2105-10-201)
Supplement: Additional file 1 — A-MADMAN 1.4 source code. Version 1.4 of A-MADMAN source code. [file 1471-2105-10-201-S1.zip › amadman/ua_manager/templates/assign.dhtml]

{% extends "ua_manager.dhtml"  %}
{% load custom %}
{% block title %}Assigning samples to individuals (series:{{series.Accession}}){% endblock %}
{% block script %} <script src="{% media_path 'assign.js' %}"></script> {% endblock %}
{% block navclass %}assign{% endblock %}

{% block stagedesc %}
Assignment
{% endblock %}


{% block stagedescsmall %}
<ul>
    <li>Click on auto to progessively assing individual numbers to samples</li>
    <li>If you want assing more than one sample (say A, B, D) to a given individual 
    number (say 53) you may copy the A to 53 assignment to B and C simply
    by clicking change on B and C and then clicking on 53 and save.</li>
</ul>
{% endblock %}

{% block content %}
<div style="margin-bottom: 30px;">
<form action="." method="POST">
 <p>
   {{form.as_table}}
 </p>
 <table class="default">
  <tr>
    <td>Title</td>
    <td>{{sample.Title}}</td>
  </tr>
  <tr>
    <td>Source</td>
    <td>{{sample.Source}}</td>
  </tr>
  <tr>
    <td>Description</td>
    <td>{{sample.Description}}</td>
  </tr>
  <tr>
    <td>Platform</td>
    <td>{{sample.platform.Title}}</td>
  </tr>
</table>
 <div>
   <label for="id_filter">Filter by title:</label>
   <input id="id_filter" name="filter" type="text" value="{{filter}}"></input>
 </div>
 <input id="savebutton" type="button" value="save"/>
 <input id="newbutton" type="button" value="new"/>
 <input id="filterbutton" type="button" value="filter"/>
 <input id="autobutton" type="button" value="auto"/>
</form>
</div>


  <table class="default" width="100%">
    <thead>
      <tr>
	<th>Accession</th>
	<th>Title</th>
	<th>Platform</th>
	<th>Individual</th>
	<th>Actions</th>
	<th>Tags</th>
      </tr>
    </thead>
    <tbody>
      {% for sample in samples %}
      <tr>
	<td><a href="{% url ua_sample_details sample.id %}">{{sample.Accession}} </a></td>
	<td>{{sample.Title}}</td>
	<td><span class="{{sample.get_chip_name|supported}}">{{sample.get_chip_name}}</td>
	<td>{% if sample.individual.id %}
	     <a href="#" class="individual">{{sample.individual.id}}</a>
	     {% else %}
	     None
<!-- 	     <a href="{% url ua_assign_by_series_and_sample series.id,sample.id %}">assign</a> -->
            {% endif  %}
	     
	</td>
	<td>
	  {% if sample.individual.id %}
	     <a href="{% url ua_assign_by_series_and_sample series.id,sample.id %}">change</a>
	  {% else %}
	     <a href="{% url ua_assign_by_series_and_sample series.id,sample.id %}">assign</a>
	     {% endif %}
	</td>
	<td>
	  {% for tag in sample.tags.values%}
	  <span class="tag">{{tag.name}}</span>
	  {% endfor%}
	</td>
      </tr>
      {% endfor %}
    </tbody>
  </table> 
{% endblock %}
