# Supplementary material for: A-MADMAN: Annotation-based microarray data meta-analysis tool
Source: BMC Bioinformatics. 2009 Jun 29;10:201. doi: 10.1186/1471-2105-10-201 (PMC2711946; doi:10.1186/1471-2105-10-201)
Supplement: Additional file 1 — A-MADMAN 1.4 source code. Version 1.4 of A-MADMAN source code. [file 1471-2105-10-201-S1.zip › amadman/ua_manager/templates/extract.dhtml]

{% extends "ua_manager.dhtml"  %}
{% load custom %}
{% block title %}Extract samples for analysis{% endblock %}

{% block script %}
<script src="{% media_path 'extract.js' %}"></script>
{% endblock %}

{% block navclass %}extract{% endblock %}

{% block stagedesc %}
Set up a boolean query on tags to extract a set of samples and to create a Basket
{% endblock %}

{% block stagedescsmall %}
<ul>
    <li>Click on tags and on boolean operators to set up a query</li>
    <li>Query tip: if you need to extract samples belonging to specific series available in the current project, create some seriesID-based tags and use them (in combination with others) to set up a query </li>
</ul>
{% endblock %}

{% block content  %} 


<form action="." method="POST">


<input type="hidden" id="expression"  name="expression" value="">
<input type="hidden" id="action" name="action" value="">
<input type="button" value="(" onclick="return on_op_or_paren_click(this.value)" /> 
<input type="button" value=")" onclick="return on_op_or_paren_click(this.value)" /> 
<input type="button" value="and" onclick="return on_op_or_paren_click(this.value)"/>
<input type="button" value="or" onclick="return on_op_or_paren_click(this.value)" />
<input type="button" value="not" onclick="return on_op_or_paren_click(this.value)" />
<input type="button" value="backspace" onclick="return backspace()"/>
<div  style="margin:2em;" id="expression-repr"></div>
<input type="button" value="preview" onclick="return on_preview_click()"/>
<input type="button" value="go" onclick="return on_go_click()"/>
<div id="tags">
  {% for tag in tags  %}
  <a href="javascript:tag_clicked('{{tag}}')">{{tag}}</a> <br/>
  {% endfor  %}
</div>

</form>


{% endblock %}
