# Supplementary material for: A-MADMAN: Annotation-based microarray data meta-analysis tool
Source: BMC Bioinformatics. 2009 Jun 29;10:201. doi: 10.1186/1471-2105-10-201 (PMC2711946; doi:10.1186/1471-2105-10-201)
Supplement: Additional file 1 — A-MADMAN 1.4 source code. Version 1.4 of A-MADMAN source code. [file 1471-2105-10-201-S1.zip › amadman/ua_manager/templates/analysis.dhtml]

{% extends "ua_manager.dhtml"  %}
{% load custom %}
{% block title %}New Analysis{% endblock %}

{% block script %} 
 <script src="{% media_path 'analysis.js' %}"></script> 
 {% endblock %}
{% block navclass %}analyses{% endblock %}
{% block content  %} 

<form action="." method="post">
  <table class="default">
    {{form.as_table}}
  </table>
<input type="submit" value="save" name="save"/>
</form>

{% endblock %}
