# Supplementary material for: A-MADMAN: Annotation-based microarray data meta-analysis tool
Source: BMC Bioinformatics. 2009 Jun 29;10:201. doi: 10.1186/1471-2105-10-201 (PMC2711946; doi:10.1186/1471-2105-10-201)
Supplement: Additional file 1 — A-MADMAN 1.4 source code. Version 1.4 of A-MADMAN source code. [file 1471-2105-10-201-S1.zip › amadman/ua_manager/templates/custom-docs.dhtml]

Available CDF flavours
<ul>
<li>"affy" (standard Affymetrix CDFs)</li>
<li>"ferrari" (Ferrari et al. 2007 BMC Bioinformatics)</li>
<li>"dai" (Dai et al. 2005 Nucleic Acid Research 33 (20), e175 )</li>
</ul>

R Variables available prior to signal_reconstruction block
<ul>
<li><span class="code">batch.<i>chipname</i></span> (raw expression data for each chip) </li>
<li><span class="code">CDFs</span> (vector of CDF names)</li>
<li> <span class="code">chip_annotations</span> (vector of annotations package names)</li>
</ul>

R Variables available prior to additionalcode block
<ul>
<li><span class="code">iemat</span> (<b>integrated</b> expression matrix) </li>
<li><span class="code">ieset</span> (<b>integrated</b> expression set)</li>
<li><span class="code">objects_to_save</span> (character list of objects to save; defaults to c(&quot;iemat&quot;,&quot;ieset&quot;) )</li> 
</ul>


R functions available
<ul>
  <li>all <span class="code">affy</span> package stuff</li> 
  <li><span class="code">load_or_get_from_bioc(<i>"package_names_as_character_vector"</i>)</span> (load the specified package from bioconductor repository downloading it first if not present in local R installation) </li>
  <li><span class="code">load_or_get(<i>"package_names_as_character_vector"</i>)</span> (load the specified package from standard repositories and our own downloading it first if not present in local R installation)  </li> 
</ul>

Template syntax general introduction
<p><a href="http://docs.djangoproject.com/en/dev/topics/templates/" target="_blank">here</a></p>

Tag reference
<p><a href="http://docs.djangoproject.com/en/dev/ref/templates/builtins/#built-in-tag-reference" target="_blank">here</a></p>
