# Supplementary material for: A-MADMAN: Annotation-based microarray data meta-analysis tool
Source: BMC Bioinformatics. 2009 Jun 29;10:201. doi: 10.1186/1471-2105-10-201 (PMC2711946; doi:10.1186/1471-2105-10-201)
Supplement: Additional file 1 — A-MADMAN 1.4 source code. Version 1.4 of A-MADMAN source code. [file 1471-2105-10-201-S1.zip › amadman/ua_manager/templates/ua_manager.dhtml]

<!-- Copyright 2008 Andrea Bisognin <andrea.bisognin@gmail.com> -->
<!-- This file is part of amadman -->
<!-- amadman is free software; you can redistribute it and/or modify -->
<!-- it under the terms of the GNU General Public License as published by -->
<!-- the Free Software Foundation; either version 3 of the License, or -->
<!-- (at your option) any later version. -->
<!-- amadman is distributed in the hope that it will be useful, -->
<!-- but WITHOUT ANY WARRANTY; without even the implied warranty of -->
<!-- MERCHANTABILITY or FITNESS FOR A PARTICULAR PURPOSE.  See the -->
<!-- GNU General Public License for more details. -->
<!-- You should have received a copy of the GNU General Public License -->
<!-- along with this program.  If not, see <http://www.gnu.org/licenses/>. -->

<!DOCTYPE HTML PUBLIC "-//W3C//DTD HTML 4.01//EN">
<html lang="en">
  <head>
    <title>{% block title %}A-MADMAN{% endblock %}</title>
    {% load custom %}
    <link rel="stylesheet" type="text/css" href="{% media_path 'uamanager.css'  %}">
    <link rel="stylesheet" type="text/css" href="{% media_path 'home.css'  %}">
    {% block style %}
    {% endblock %}
    <script src="{% media_path 'jquery.js' %}" type="text/javascript" ></script>
    <script src="{% media_path 'jquery.corner.js' %}" type="text/javascript" ></script>
    {% block script %}
    {% endblock %}
    <script type="text/javascript">
        function initialize(){
            $("#navlist").corner("round bottom 10px");
            $("#mainbar").corner("round top 10px");
            $("#logininfo").corner("round 10px");
            $("#information-div").corner("round 10px");
        }
    </script>
  </head>
  <body onload="initialize();">
      {% block menu %}

 
    <div id="navcontainer">


    {% if user.is_authenticated %}
    <div id="logininfo">
        <span>Logged in as</span> <span class="bold">{{user.username}}</span>
      <br>
      <span>Project: </span><span class="bold">{{project.name}}</span>
    </div>
    {% endif %}

    <ul class="navbar" id="mainbar">
      <li><a id="nav-home" href="{% url ua_index %}">Home</a></li>
      <li><a id="nav-projects" href="{% url ua_projects %}">Projects</a></li>
      <li><a id="nav-admin" href="/amadman/admin/">Administration</a></li>
      {% if user.is_authenticated %}
      <li> <a href="/amadman/logout">Logout</a></li>
      {% endif %}
    </ul>


    <ul id="navlist" class="navbar {% block navclass %}home{% endblock %}">
      {% if  project.id  %}  
      <li><a id="nav-series" href="{% url ua_series_all  %}">Series</a></li>
      <li><a id="nav-samples" href="{% url ua_samples_by_page page=1  %}">Samples</a></li>
      <li><a  id="nav-tags" href="{% url ua_tags_all  %}">Tags</a></li>
      <li><a id="nav-baskets" href="/amadman/baskets/all/">Baskets</a></li>
      <li><a id="nav-assign" href="/amadman/assign/stats/">Assign</a></li>
      <li><a id="nav-extract" href="/amadman/extract/">Extract</a></li>
      <li><a id="nav-analyses" href="/amadman/analyses/all/">Analyses</a></li>
      <li><a id="nav-custom" href="/amadman/custom/all/">Custom Workflows</a></li>
    </ul>
    {% else %}
      <li><a id="nav-projects" href="/amadman/projects/">Projects</a></li>
      <li><a id="nav-admin" href="/amadman/admin/">Administration</a></li>
    </ul>
    {% endif %}

    
    </div>

    {% endblock %}

    {% if messages %}
    <div>
      {% for message in messages %}
      {{message|safe}}
      {% endfor %}
    </div>
    {% endif  %}

    <div id="information-div">
    <div class="stage-desc">
    {% block stagedesc %}
    Welcome to A-MADMAN
    {% endblock %}
    </div>

    <div class="stage-desc-small">
      {% block stagedescsmall %}
      {% endblock %}
    </div>
    </div>


    <div id="main">
    {% block content %}
        <div id="home">

    <img src="{% media_path "amadmanlogo.png" %}" alt="a-madman logo" id="logo" />
    <h1><span class="acr">A-MADMAN</span>: <span class="acr">A</span>nnotation-based <span class="acr">M</span>icro<span class="acr">A</span>rray <span class="acr">D</span>ata<span class="acr">M</span>eta <span class="acr">AN</span>alysis tool</h1>


    <p>
    <img class="screenshot" src="{% media_path "screenshot2.png" %}" />
    A-MADMAN is an open source web application and gene chip analysis automation framework for annotation-based 
    meta-analysis of data from public repositories (NCBI GEO).<br />
    A-MADMAN allows retrieval, annotation, organization and analysis of gene expression data from public repository.
    It automates several analysis steps to be accomplished to setup a working environment for conducting meta-analyses, 
    without giving up power and flexibility. <br />
    A-MADMAN supports a collaborative working style for local or geographically dispersed teams through LAN or Internet
    deployment options, but can be used also by a single researcher on his Windows&reg; Personal Computer installing an all-in-one package 
    that bundles all required dependencies except R. The software, written in python, is based on the popular Django 
    web framework and uses GNU R as a backend. The package and supporting material can be freely downloaded.
    </p>

    <div id="bottoncontent">
        <img id="schema" src="{% media_path "schema.png" %}" />
        <div class="sectionseparator">
            <h2>Documentation</h2>
            <ul>
                <li><a href="{% media_path 'docs/linux-installation.html' %}">GNU/Linux Installation Instructions</a></li>
                <li><a href="{% media_path 'docs/general.html'%}">Program Description</a></li>
                <li><a href="{% media_path 'docs/tutorial.html'%}">Tutorial for Windows standalone version</a></li>
            </ul>
        </div>

        <div class="sectionseparator">
            <h2>A-MADMAN architecture and flow chart of analysis schema</h2>
            <p>
            A-MADMAN include console, job server and web-application. The console allows data retrieval, 
            import and database filling. The web application, is the user friendly and collaborative core
            of the system allowing data inspection, annotation and analysis. A Project is a collection of samples, 
            series, tags, baskets and analyses owned by a user or by a group of users. Series and samples data and 
            metadata come from GEO. The user can create an annotation system based on tags and assign samples to 
            individuals. Queries on Boolean combination of annotation tags are used to select and extract groups 
            of samples, giving rise to baskets. One or more baskets are passed to a customisable analysis workflow 
            outputting an R workspace, facilitating following analyses. The job server is in charge for asynchronous 
            execution of possibly heavy jobs.
<br /><br /><br />
<br /><br /><br />
<br /><br /><br />
<br /><br /><br />
</p>
</div>
</div>
</div>

    {% endblock %}
    </div>
    <div id="footer">
    {% block footer %}
    <br>
    A-MADMAN version 1.4 <br>
    Developed by the
    <a href="http://compgen.bio.unipd.it">Computational Genomics Laboratory University of Padova</a><br> &copy; 2008 
    powered by <b><a href="http://www.djangoproject.com/">Django</a></b> and   <b><a href="http://www.bioconductor.org/">Bioconductor</a></b> 
    {% endblock %}
    </div>

  </body>
</html>
