# Supplementary material for: A-MADMAN: Annotation-based microarray data meta-analysis tool
Source: BMC Bioinformatics. 2009 Jun 29;10:201. doi: 10.1186/1471-2105-10-201 (PMC2711946; doi:10.1186/1471-2105-10-201)
Supplement: Additional file 1 — A-MADMAN 1.4 source code. Version 1.4 of A-MADMAN source code. [file 1471-2105-10-201-S1.zip › amadman/ua_manager/templates/custom_details.dhtml]

{% extends "ua_manager.dhtml"  %}
{% load custom %}
{% block title %}Custom Workflows{% endblock %}
{% block navclass %}custom{% endblock %}

{% block content  %} 

<div id="left">
<form action="." method="POST">
  <table>
    {{form.as_table}}
  </table>
  {% if edit %}
    <input type="submit" value="update"> 
  {% else %}
    <input type="submit" value="save">
  {% endif %}
</form>
</div>

<div id="right">
{% include  "custom-docs.dhtml" %}
</div>


{% endblock %}
