# Supplementary material for: A-MADMAN: Annotation-based microarray data meta-analysis tool
Source: BMC Bioinformatics. 2009 Jun 29;10:201. doi: 10.1186/1471-2105-10-201 (PMC2711946; doi:10.1186/1471-2105-10-201)
Supplement: Additional file 1 — A-MADMAN 1.4 source code. Version 1.4 of A-MADMAN source code. [file 1471-2105-10-201-S1.zip › amadman/ua_manager/templates/analysis_details.dhtml]

{% extends "ua_manager.dhtml" %}
{% load custom %}
{% block title %}Analysis Details{% endblock %}
{% block navclass %}analysis{% endblock%}

{% block content  %}

{% ifequal status  "done" %}

<p>
Your Analysis is done! <br>

Now you can:
</p>
<ul>
  <li><a href="/amadman/results/{{analysis.name}}/log.txt">Review the log</a></li>
  <li><a href="/amadman/results/{{analysis.name}}/.RData">Download your workspace</a></li>
  <li><a href="/amadman/results/{{analysis.name}}/code.R">Have a look to the generated R code</a></li>
</ul>

{% endifequal %}


{% ifequal status "running" %}
<p>Your Analysis is <b>NOT</b> done!</p>
<p>Come back later ...</p>
{% endifequal %}


{% ifequal status "error" %}
<p>Your Analysis didn't complete...</p>
<p>We are terribly sorry about that...</p>
<img src="{% media_path 'sorry.jpg' %}" class="" alt="sorry" />
<p>Have a look to <a href="/amadman/results/{{analysis.name}}/log.txt">the log</a> to see if you can figure out what went wrong.</p>
{% endifequal %}


{% ifequal status "aborted" %}
<p>Your Analysis didn't even start... something went awfully wrong</p>
<p>We are terribly sorry about that...</p>
<img src="{% media_path 'sorry.jpg' %}" class="" alt="sorry" />
<p>Please contact your local <b>guru</b>.</p>
<p>If you are the local <b>guru</b>... Good Luck...</p>
{% endifequal %}


    
{% endblock %}
