# Supplementary material for: A-MADMAN: Annotation-based microarray data meta-analysis tool
Source: BMC Bioinformatics. 2009 Jun 29;10:201. doi: 10.1186/1471-2105-10-201 (PMC2711946; doi:10.1186/1471-2105-10-201)
Supplement: Additional file 1 — A-MADMAN 1.4 source code. Version 1.4 of A-MADMAN source code. [file 1471-2105-10-201-S1.zip › amadman/ua_manager/templates/sample_details.dhtml]

{% extends "ua_manager.dhtml"  %}
{% load custom %}
{% block title %}Sample {{sample.Accession}}  Details {% endblock %}
{% block script %}
 <script src="{% media_path 'sample_details.js' %}"></script>
{% endblock %}
{% block navclass %}samples{% endblock %}

{% block stagedesc %}
Sample
{% endblock %}

{% block stagedescsmall %}
Use available tags to annotate the sample (A tag system must be created before)
{% endblock %}

{% block content  %} 


<table class="default">
  <tr>
    <td>Accession</td>
    <td>{{sample.Accession}}</td>
  </tr>
  <tr>
    <td>Title</td>
    <td>{{sample.Title}}</td>
  </tr>
  <tr>
    <td>Source</td>
    <td>{{sample.Source}}</td>
  </tr>
  <tr>
    <td>Description</td>
    <td>{{sample.Description|safe}}</td>
  </tr>
  <tr>
    <td>Platform</td>
    <td>{{sample.platform.Title}}</td>
  </tr>
</table>


<table class="default">
  <thead>
    <tr>
      <th>tag</th>
      <th>description</th>
    </tr>
  </thead>
  <tbody>
    {% get_tags_by_p_and_s project.id sample.id %}
    {% for tag in tags %}
    <tr>
      <td><span class="tag">{{tag.name}}</span></td>
      <td>{{tag.description}}</td>
    </tr>
    {% endfor %}
  </tbody>
</table>

<form action="." method="POST">
  <table>
    {{form.as_table}}
  </table>
  <input id="action" type="hidden" name="action">
  <input id="addbutton" class="tag_form" type="button" value="Add"/>
  <input id="removebutton"  class="tag_form" type="button" value="Remove"/>
</form>
{% endblock %}
