# Supplementary material for: A-MADMAN: Annotation-based microarray data meta-analysis tool
Source: BMC Bioinformatics. 2009 Jun 29;10:201. doi: 10.1186/1471-2105-10-201 (PMC2711946; doi:10.1186/1471-2105-10-201)
Supplement: Additional file 1 — A-MADMAN 1.4 source code. Version 1.4 of A-MADMAN source code. [file 1471-2105-10-201-S1.zip › amadman/ua_manager/templates/login.dhtml]

<!-- Copyright 2008 Andrea Bisognin <andrea.bisognin@gmail.com> -->
<!--  -->
<!-- This file is part of amadman -->
<!-- amadman is free software; you can redistribute it and/or modify -->
<!-- it under the terms of the GNU General Public License as published by -->
<!-- the Free Software Foundation; either version 3 of the License, or -->
<!-- (at your option) any later version. -->
<!--  -->
<!-- amadman is distributed in the hope that it will be useful, -->
<!-- but WITHOUT ANY WARRANTY; without even the implied warranty of -->
<!-- MERCHANTABILITY or FITNESS FOR A PARTICULAR PURPOSE.  See the -->
<!-- GNU General Public License for more details. -->
<!--  -->
<!-- You should have received a copy of the GNU General Public License -->
<!-- along with this program.  If not, see <http://www.gnu.org/licenses/>. -->

{% extends "ua_manager.dhtml"  %}
{% block title %}Login{% endblock %}

{% block stagedesc %}
Login to view and select projects
{% endblock %}


{% block content  %} 


  {% if form.errors %}
    <p class="error">Sorry, that's not a valid username or password</p>
  {% endif %}


  <form action="." method="post">
    <label for="username">User Name:</label>
    <input type="text" name="username" value="" id="username">
    <label for="password">Password:</label>
    <input type="password" name="password" value="" id="password">
    <input type="hidden" name="next" value="{{next|escape}}">
    <input type="submit" value="login"/>
  </form>


{% endblock %}
