# Supplementary material for: A-MADMAN: Annotation-based microarray data meta-analysis tool
Source: BMC Bioinformatics. 2009 Jun 29;10:201. doi: 10.1186/1471-2105-10-201 (PMC2711946; doi:10.1186/1471-2105-10-201)
Supplement: Additional file 1 — A-MADMAN 1.4 source code. Version 1.4 of A-MADMAN source code. [file 1471-2105-10-201-S1.zip › amadman/ua_manager/templates/tags.dhtml]

{% extends "ua_manager.dhtml"  %}
{% load custom %}
{% block title %}Tag List{% endblock %}
{% block script %} 
 <script src="{% media_path 'jquery.checkboxes.js' %}"></script>
 <script src="{% media_path 'jquery.tablesorter.js'%}"></script>
 <script src="{% media_path 'tags.js' %}"></script>
{% endblock %}
{% block navclass %}tags{% endblock %}

{% block stagedesc %}
 Names and description of available tags 
{% endblock %}

{% block stagedescsmall %}
<ul>
  <li>Use 'Delete' or 'Edit' to eliminate a tag or to modify the tag definition</li> 
  <li>Use the 'Add' form below the tag list to introduce a new tag</li>
</ul>
{% endblock %}

{% block content  %} 


<table id="tagstable" class="default sorted">
  <thead>
    <tr>
      <th>Name</th>
      <th>Description</th>
      <th>Actions</th>
    </tr>
  </thead>
  <tbody>
    {% for tag in tags  %}
    <tr>
      <td>{{tag.name}}</td>
      <td>{{tag.description}}</td>
      <td><a href="{% url ua_tags_delete tag.id  %}">delete</a> <a class="edit" id="{{tag.id}}" href="#form">edit</a></td>
    </tr>
    {% endfor %}
  </tbody>
</table>


<a name="form"></a>
<form  id="tags_details_form" action="." method="POST">
  <table>
    {{form.as_table}}
  </table>
  <input type="submit" value="{{form.submit}}">
</form>

{% endblock %}
