# Supplementary material for: A-MADMAN: Annotation-based microarray data meta-analysis tool
Source: BMC Bioinformatics. 2009 Jun 29;10:201. doi: 10.1186/1471-2105-10-201 (PMC2711946; doi:10.1186/1471-2105-10-201)
Supplement: Additional file 1 — A-MADMAN 1.4 source code. Version 1.4 of A-MADMAN source code. [file 1471-2105-10-201-S1.zip › amadman/ua_manager/management/commands/geotodb.py]

import sys
import types
import os
import fnmatch
import xml.dom.minidom
import ua_manager.GEO as geo
from optparse import make_option
from django.core.management.base import BaseCommand
from django.conf import settings


FRESH = 0
NEEDS_UPDATE = 1
ABSENT = 2

def getTextChild(node,name):
    children=node.getElementsByTagName(name)
    if children:
        child=children[0]
    else:
        return " "
    if child.firstChild:
        return child.firstChild.toxml()
    else:
        return " "

def getAttribute(node,name):
    return node.getAttribute(name)


def getAttributeOfChild(node,name,attr):
    child=node.getElementsByTagName(name)[0]
    return child.getAttribute(attr)

def getTitle(node):
    return getTextChild(node,"Title")

def getAccession(node):
    return getAttribute(node,"iid")

def getChannelCount(node):
    return getTextChild(node,"Channel-Count")

def getSource(node):
    return getTextChild(node,"Source")

def getOrganism(node):
    return getTextChild(node,"Organism")

def getCharacteristics(node):
    return getTextChild(node,"Characteristics")

def getDescription(node):
    return getTextChild(node,"Description")

def getplatform(node):
    accession=getAttributeOfChild(node,"Platform-Ref","ref")
    return Platform.objects.get(Accession=accession)

def getseries(node):
    accession=getAccession(series)
    return Series.objects.get(Accession=accession)

def getcontributor(node):
    return Contributor.objects.get(Email=getEmail(contributor))

def getEmail(node):
    return getTextChild(node,"Email")


def getTechnology(node):
    return getTextChild(node,"Technology")

def getManufacturer(node):
    return getTextChild(node,"Manufacturer")

def getWebLink(node):
    return getTextChild(node,"Web-Link")

def getSummary(node):
    return getTextChild(node,"Summary")

def getPubmedID(node):
    return getTextChild(node,"Pubmed-ID")

def getOverallDesign(node):
    return getTextChild(node,"Overall-Design")

def getFirst(node):
    return getTextChild(node,"First")

def getLast(node):
    return getTextChild(node,"Last")

def getPhone(node):
    return getTextChild(node,"Phone")

def getOrganization(node):
    return getTextChild(node,"Organization")

def getDepartment(node):
    return getTextChild(node,"Department")

def getCity(node):
    return getTextChild(node,"City")

def getState(node):
    return getTextChild(node,"State")

def getCountry(node):
    return getTextChild(node,"Country")


def build(node):
    mapping = {
        u'Contributor' : Contributor,
        u'Sample' : Sample,
        u'Series' : Series,
        u'Platform':Platform
        }

    model = mapping[node.nodeName]
    instance=model()
    for field in model.fields:
        getfunc=globals().get('get'+field)
        setattr(instance,field,getfunc(node))
    instance.clean()
    return instance

def query_db_for_object(node):
    mapping = {
        "Sample": (getAccession , "Accession", Sample),
        "Series": (getAccession , "Accession", Series),
        "Contributor": (getEmail, "Email", Contributor),
        "Platform":(getAccession,"Accession",Platform)
        }
    
    getkey, key, model = mapping[node.nodeName]
    return model.objects.filter(**{key:getkey(node)})

def get_status_from_db(node):
    return not bool( query_db_for_object(node))

def setprojects(node):
    queryset=query_db_for_object(node)
    object=queryset[0]
    object.projects=[project]
    object.save()

def needs_update(node):
    queryset=query_db_for_object(node)
    if queryset:
        object=queryset[0]
        if not project in object.projects.all():
            return object
        else:
            return None


def update_projects(object):
    object.projects.add(project)
    object.save()


def doWeNeedIt(node):
    mapping = {
        "Sample" : doWeNeedThisSample,
        "Series" : doWeNeedThisSeries
        }
    
    doWeReallyNeedIt=mapping[node.nodeName]
    return doWeReallyNeedIt(node)

def doWeNeedThisSample(node):
    accession=getAccession(node)
    return bool(accession in needed_samples)
    
def doWeNeedThisSeries(node):
    accession=getAccession(node)
    if configuration.get(accession,None):
        return True
        #return bool(configuration[accession]['raw']=="yes")
    else:
        return False

def get_all_sample_names_from_series(series):
    """
    
    Arguments:
    - `series`:
    """
    children=series.getElementsByTagName("Sample-Ref")
    sample_names=[getAttribute(node,"ref") for node in children]
    return sample_names


def processNodes(nodes):

    platforms = [ node for node in nodes if node.nodeName == u'Platform']
    global series
    series = [ node for node in nodes if node.nodeName == u'Series']

    
    series= series[0]

    series_name=getAccession(series)

    print series_name

    samples = [ node for node in nodes if node.nodeName == u'Sample']


    contributors = [ node for node in nodes if node.nodeName == u'Contributor' ]
    contributors = [c for c in contributors if getAccession(c)=="contrib1"]
    global contributor
    contributor=contributors[0]
    global needed_samples
    series_in_georc=configuration.get(series_name,None)
    if not series_in_georc:
        needed_samples=[]
    else:
        needed_samples=configuration[series_name]['samples']
    
    if series_in_georc and type(needed_samples) == types.ListType:
        pass
    elif needed_samples == 'all':
        needed_samples = get_all_sample_names_from_series(series)
    else:
        needed_samples=[]

    if  get_status_from_db(contributor) != FRESH:
        build(contributor).save()
    if   get_status_from_db(series) != FRESH and doWeNeedIt(series):
        build(series).save()
        setprojects(series)

    if not doWeNeedIt(series):
        return

    object=needs_update(series)
    if object:
        update_projects(object)


    [build(platform).save() for platform in platforms if  get_status_from_db(platform) != FRESH]

    for sample in samples:
        if get_status_from_db(sample) != FRESH and doWeNeedIt(sample):
            build(sample).save()
            setprojects(sample)
        if doWeNeedIt(sample):
            object=needs_update(sample)
            if object:
                update_projects(object)


def processAll():
    root=settings.DATA_HOME
    filepat="*_family.xml"
    for path, dirlist, filelist in os.walk(root):
        for name in fnmatch.filter(filelist,filepat):
            filename=os.path.join(path,name)
            print filename
            dom=xml.dom.minidom.parse(filename)
            doc=dom.documentElement
            nodes=doc.childNodes
            processNodes(nodes)


def import_django_stuff():
    from ua_manager.models import Sample
    from ua_manager.models import Series
    from ua_manager.models import Contributor
    from ua_manager.models import Platform
    from ua_manager.models import Project
    from django.conf import settings
    items={'Sample':Sample,'Series':Series,'Contributor':Contributor,"Platform":Platform,'Project':Project,'settings':settings}
    for name in items.keys():
        setattr(sys.modules[__name__],name,items[name])
    Contributor.fields=['First','Last','Email','Phone','Organization','Department','City','State','Country']
    Sample.fields=['Title','Accession','ChannelCount','Source','Organism','Characteristics','Description','platform','series']
    Series.fields=['Title','Accession','PubmedID','WebLink','Summary','OverallDesign','contributor']
    Platform.fields=['Accession','Title','Technology','Organism','Manufacturer','Description','WebLink']


def go(georc,project_name):
    """ xml to db metadata importing """
    global configuration
    configuration=geo.load_configuration(georc)
    import_django_stuff()
    global project
    try:
        project=Project.objects.get(name=project_name)
    except Project.DoesNotExist:
        print "please create a project named %s via the web interface" % project_name
        sys.exit(1)
    processAll()


class Command(BaseCommand):
    option_list = BaseCommand.option_list + (
        make_option("-v","--verbose",action="store_false",dest="verbose"),
        make_option("-g","--georc",action="store",type="string",dest="filename",help="georc file"),
        make_option("-p","--project",action="store",type="string",dest="project_name")
        )
    help="import metadata for samples and series specified on georc file in the amadman db from the geo downloaded miniml xml files"
    args="--georc=filename"

    
    def handle(self,*args,**options):
        georc=options.get('filename')
        project_name=options.get('project_name')
        if not georc or not project_name:
            print "please provide a georc file and a project name"
            sys.exit(1)
        go(georc,project_name)
