# Supplementary material for: A-MADMAN: Annotation-based microarray data meta-analysis tool
Source: BMC Bioinformatics. 2009 Jun 29;10:201. doi: 10.1186/1471-2105-10-201 (PMC2711946; doi:10.1186/1471-2105-10-201)
Supplement: Additional file 1 — A-MADMAN 1.4 source code. Version 1.4 of A-MADMAN source code. [file 1471-2105-10-201-S1.zip › amadman/ua_manager/management/commands/geoget.py]

from optparse import make_option
from django.core.management.base import BaseCommand
from django.conf import settings
import ua_manager.GEO as geo
import sys
import logging
import logging.handlers
import os

LOG_FILENAME=os.path.join(settings.LOG_DIR,"geoget-log.txt")
MAX_LOG_SIZE=1024*1024
LOG_MAP = {
    'debug':logging.DEBUG,
    'warning':logging.WARNING,
    'info':logging.INFO,
    'error':logging.ERROR
    }

class Command(BaseCommand):
    """geo get command
    """
    option_list=BaseCommand.option_list + (
        make_option("-g","--georc",action="store",type="string",dest="filename",help="georc file"),
        make_option("-l","--log-level",action="store",type="string",dest="loglevel")
        )
    help="download geo datasets specified on a georc file and store the data in a tree structure rooted at the path pointed by localconf.DATA_HOME"
    
    def handle(self, *args,**options):
        georc=options.get("filename")
        log_level=options.get("loglevel")
        if not log_level:
            log_level='info'
        log_level=LOG_MAP.get(log_level)
        if not georc:
            print "please specify a georc file"
            sys.exit(1)
        geo.base_dir=settings.DATA_HOME
        data=geo.load_configuration(georc)
        
        geoget_logger=logging.getLogger('geoget')

        file_formatter = logging.Formatter("%(asctime)s - %(levelname)s - %(message)s")
        stream_formatter=logging.Formatter("%(levelname)s: %(message)s")
        geoget_logger.setLevel(logging.DEBUG)
        file_handler=logging.handlers.RotatingFileHandler(LOG_FILENAME,maxBytes=MAX_LOG_SIZE,backupCount=5)
        file_handler.setFormatter(file_formatter)
        file_handler.setLevel(logging.INFO)
        geoget_logger.addHandler(file_handler)

        stream_handler=logging.StreamHandler()
        stream_handler.setLevel(logging.ERROR)
        stream_handler.setFormatter(stream_formatter)
        geoget_logger.addHandler(stream_handler)
        
        for series_name in data.keys():
            series=geo.Series(series_name,data,geoget_logger)
            series.prepare_dirs()
            #series.retrieve_soft()
            series.retrieve_miniml()
            series.retrieve_raw()


        
    
        
    
