# Supplementary material for: A-MADMAN: Annotation-based microarray data meta-analysis tool
Source: BMC Bioinformatics. 2009 Jun 29;10:201. doi: 10.1186/1471-2105-10-201 (PMC2711946; doi:10.1186/1471-2105-10-201)
Supplement: Additional file 1 — A-MADMAN 1.4 source code. Version 1.4 of A-MADMAN source code. [file 1471-2105-10-201-S1.zip › amadman/ua_manager/urls/analyses.py]

from django.conf.urls.defaults import *
from ua_manager.views.analyses import *

urlpatterns = patterns('',
                       url(r'^new/$',
                           analysis_new,
                           (),
                           name="ua_analysis_new",
                           ),
                       url(r'^all/$',
                           analyses_all,
                           (),
                           name="ua_analyses_all",
                           ),
                       url(r'^delete/(?P<id>\d+)/$',
                           analyses_delete,
                           (),
                           name="ua_analyses_delete",
                           ),
                       url(r'^status',
                           get_analyses_status,
                           (),
                           name="ua_analyses_status",
                           ),
                       url(r'^(?P<id>\d+)/$',
                           analysis_details,
                           (),
                           name="ua_analysis_details",
                           ),
                       url(r'^abort/(?P<id>\d+)/$',
                           analysis_abort,
                           (),
                           name="ua_analysis_abort"
                           ),
                       )
