# Supplementary material for: A-MADMAN: Annotation-based microarray data meta-analysis tool
Source: BMC Bioinformatics. 2009 Jun 29;10:201. doi: 10.1186/1471-2105-10-201 (PMC2711946; doi:10.1186/1471-2105-10-201)
Supplement: Additional file 1 — A-MADMAN 1.4 source code. Version 1.4 of A-MADMAN source code. [file 1471-2105-10-201-S1.zip › amadman/ua_manager/urls/assign.py]

from django.conf.urls.defaults import *
from ua_manager.views.views import *

urlpatterns = patterns('',
                       url(r'^stats/$',
                           assignstats,
                           (),
                           name="ua_assign_stats",
                           ),
                       url(r'^series/(?P<series_id>\d+)/$',
                           assign,
                           (),
                           name="ua_assign_by_series",
                           ),
                       url(r'^series/(?P<series_id>\d+)/sample/(?P<sample_id>\d+)/$',
                           assign,
                           (),
                           name="ua_assign_by_series_and_sample",
                           ),
                       )
