# Supplementary material for: A-MADMAN: Annotation-based microarray data meta-analysis tool
Source: BMC Bioinformatics. 2009 Jun 29;10:201. doi: 10.1186/1471-2105-10-201 (PMC2711946; doi:10.1186/1471-2105-10-201)
Supplement: Additional file 1 — A-MADMAN 1.4 source code. Version 1.4 of A-MADMAN source code. [file 1471-2105-10-201-S1.zip › amadman/ua_manager/urls/projects.py]

from django.conf import settings
from django.conf.urls.defaults import *
from  ua_manager.views.views import *
urlpatterns = patterns('',
                       url(r'^series/',include('ua_manager.urls.series')),
                       url(r'^sample/(?P<id>\d+)/$','ua_manager.views.views.sample_details',name="ua_sample_details"),
                       url(r'^samples/',include('ua_manager.urls.samples')),
                       url(r'^tags/',include('ua_manager.urls.tags')),
                       )
