# Supplementary material for: A-MADMAN: Annotation-based microarray data meta-analysis tool
Source: BMC Bioinformatics. 2009 Jun 29;10:201. doi: 10.1186/1471-2105-10-201 (PMC2711946; doi:10.1186/1471-2105-10-201)
Supplement: Additional file 1 — A-MADMAN 1.4 source code. Version 1.4 of A-MADMAN source code. [file 1471-2105-10-201-S1.zip › amadman/ua_manager/templatetags/custom.py]

from django.conf import settings
from django import template
from django.template import Library
from ua_manager.models import *

def media_path(path):
    import urlparse
    if settings.DEBUG:
        return urlparse.urljoin(settings.DEVEL_BASE_URL,'/stuff/'+path)
    else:
        return urlparse.urljoin(settings.MEDIA_URL,path)

def in_list(parser,token):
    tag_name, element, list = token.split_contents()
    nodelist=parser.parse(('endin',))
    parser.delete_first_token()
    return InListNode(element,list,nodelist)


class InListNode(template.Node):
    def __init__(self,element,list,nodelist):
        self.element=element
        self.list=list
        self.nodelist=nodelist

    
    def render(self,context):
        element=template.resolve_variable(self.element,context)
        list=template.resolve_variable(self.list,context)
        if element in list:
            return self.nodelist.render(context) 
        else:
            return ""
        
    
def supported(chip):
    if chip in settings.SUPPORTED_CHIPS:
        return "supported"
    else:
        return "unsupported"

def do_tags_from_project_and_sample(parser,token):
    try:
        tag_name, project_id, sample_id = token.split_contents()
    except ValueError:
        raise template.TemplateSyntaxError, "%r tag requires exactly two arguments" % token.contents.split()[0]
    return TagsFromProjectAndSample(project_id,sample_id)
    

class TagsFromProjectAndSample(template.Node):
    def __init__(self,project_id,sample_id):
        self.project_id=project_id
        self.sample_id=sample_id

    def render(self,context):
        try:
            project_id= template.resolve_variable(self.project_id,context)
            sample_id = template.resolve_variable(self.sample_id,context)
            sample=Sample.objects.get(id=sample_id)
            project=Project.objects.get(id=project_id)
            context['tags']=sample.tags.get_query_set().filter(project=project)
        except template.VariableDoesNotExist:
            return ''
        
        return ''

def do_samples_count_for_series_and_project(parser,token):
    try:
        tag_name,series_id,project_id=token.split_contents()
    except ValueError:
        raise template.TemplateSyntaxError, "%r tag requires exactly two arguments" % token.contents.split()[0]
    return SamplesCountForSeriesAndProject(series_id,project_id)


class SamplesCountForSeriesAndProject(template.Node):
    def __init__(self,series_id,project_id):
        self.series_id=series_id
        self.project_id=project_id
        
    def render(self,context):
        try:
            series_id = template.resolve_variable(self.series_id,context)
            project_id = template.resolve_variable(self.project_id,context)
            samples=Sample.objects.filter(series=series_id,projects__id=project_id)
        except template.VariableDoesNotExist:
            return ''
        return str(len(samples))
        


register = Library()
register.simple_tag(media_path)
register.tag("in",in_list)
register.filter('supported',supported)
register.tag('get_tags_by_p_and_s',do_tags_from_project_and_sample)
register.tag('get_samples_count_by_series_and_project',do_samples_count_for_series_and_project)
