# Supplementary material for: A-MADMAN: Annotation-based microarray data meta-analysis tool
Source: BMC Bioinformatics. 2009 Jun 29;10:201. doi: 10.1186/1471-2105-10-201 (PMC2711946; doi:10.1186/1471-2105-10-201)
Supplement: Additional file 1 — A-MADMAN 1.4 source code. Version 1.4 of A-MADMAN source code. [file 1471-2105-10-201-S1.zip › amadman/ua_manager/templatetags/R.py]

import os
import types
from ua_manager.models import *
from django import template
from django.template import Library
from django.db.models.query import QuerySet

class ClassRegistry:
    def __init__(self):
        self.classes=()
        self.class_to_func={}
    
    def register(self,klass,function):
        self.classes += (klass,)
        self.class_to_func[klass.__name__]=function

    def get(self,instance):
        return self.class_to_func[instance.__class__.__name__]

    
        
def process(element):
    result=""
    if hasattr(element,"get_cel_file_name"):
        result=os.path.basename( element.get_cel_file_name() ) 
    else:
        result=element 
        
    if type(result)== types.StringType or  type(result) == types.UnicodeType:
        result = '"' + result  + '"'
    
    if result == True:
        result="TRUE"
    
    if result == False:
        result="FALSE"
    
    return str(result)
    
    

def list_to_vector(list,key=None,subkey=None):
    if subkey and key:
        list=list[key][subkey]
    if key and not subkey:
        list=list[key]
    list=[ process(element)  for element in list ]
    string=",".join(list)
    string="c(" +  string + ")"
    return string

def build_list(elements):
    return "list(" + ",".join(elements)   + ")" 


def dict_to_list(obj):
    list_of_attrs= [ attribute+"="+  py_obj_to_r_list(obj.get(attribute))  for attribute in obj.keys()  ]
    return build_list(list_of_attrs)

def sample_to_list(obj):
    attributes=['Accession','chipname']
    return(object_to_list(obj,attributes)) 

def individual_to_list(obj):
    return str(obj.id)

def object_to_list(obj,attributes):
    list_of_attrs = [ attribute+"="+ '"'+getattr(obj,attribute)+'"' for attribute in attributes  ]
    return build_list(list_of_attrs)

def list_to_list(obj):
    elements=[py_obj_to_r_list(element) for element in obj  ]
    return build_list(elements)


registry=ClassRegistry()
registry.register(Sample,sample_to_list)
registry.register(QuerySet,list_to_list)
registry.register(dict,dict_to_list)
registry.register(Individual,individual_to_list)


def py_obj_to_r_list(obj):
    if isinstance(obj,registry.classes):
        function=registry.get(obj)
        return function(obj)
    
    if type(obj)==types.ListType:
        return list_to_list(obj)

    if type(obj)==types.IntType:
        return str(obj)
    
    if type(obj) in types.StringTypes:
        return '"' + str(obj) + '"'
    
    if type(obj) == types.BooleanType:
        return str(obj).upper()
    
    return  build_list( [str(obj)] )


register = Library()
register.simple_tag(list_to_vector)
register.simple_tag(py_obj_to_r_list)
