# Supplementary material for: A-MADMAN: Annotation-based microarray data meta-analysis tool
Source: BMC Bioinformatics. 2009 Jun 29;10:201. doi: 10.1186/1471-2105-10-201 (PMC2711946; doi:10.1186/1471-2105-10-201)
Supplement: Additional file 1 — A-MADMAN 1.4 source code. Version 1.4 of A-MADMAN source code. [file 1471-2105-10-201-S1.zip › amadman/ua_manager/GEO.py]

#!/usr/bin/python2.5 

# Copyright 2007 Andrea Bisognin <andrea.bisognin@gmail.com>
#
# This program is free software; you can redistribute it and/or modify
# it under the terms of the GNU General Public License as published by
# the Free Software Foundation; either version 3 of the License, or
# (at your option) any later version.
#
# This program is distributed in the hope that it will be useful,
# but WITHOUT ANY WARRANTY; without even the implied warranty of
# MERCHANTABILITY or FITNESS FOR A PARTICULAR PURPOSE.  See the
# GNU General Public License for more details.
#
# You should have received a copy of the GNU General Public License
# along with this program.  If not, see <http://www.gnu.org/licenses/>.

# requires  python 2.5.1 or newer 

import sys
import os
import re
import sets
import logging
import tarfile
import pprint
import socket
from ua_manager.libs.urlgrabber.grabber import URLGrabber
from ua_manager.libs.urlgrabber.grabber import URLGrabError
from ua_manager.libs.urlgrabber import progress
from ua_manager.utils import normalize_newlines

FORCE_EXTRACTION=True
DECOMPRESSION=True
TIMEOUT=180

count=lambda x: (x!=1 and 's' or '')
def normalize_raw_and_compressed_sample(name):
    tokens=name.split(".")
    tokens[0]=tokens[0].upper()
    tokens[1]=tokens[1].upper()
    return ".".join(tokens)

# configuration datastructure:
# { '<series_name>': 
#                    {
#                      'samples': 'all'  or list,
#                      'raw': 'yes' or 'no'
#                    },
#
# }


# directory structure:
#
# <series_name>
# |
# |------ miniml--------------
# |                           |
# |                           |----- samples
# |
# |------ soft                
# |------ raw------           
#                 |-----samples


#base_dir= os.environ['HOME']+"/experiments"
base_dir='/data/experiments'

raw_data_base_uri_by_series='ftp://ftp.ncbi.nih.gov/pub/geo/DATA/supplementary/series' # + <series_name>/<series_name>_RAW.tar
raw_data_base_uri_by_sample='ftp://ftp.ncbi.nih.gov/pub/geo/DATA/supplementary/samples' # + <sample_name>/<sample_name>.CEL.gz
miniml_base_uri_by_series='ftp://ftp.ncbi.nih.gov/pub/geo/DATA/MINiML/by_series' # + <series_name>/<series_name>_family.xml.tgz
soft_base_uri_by_series='ftp://ftp.ncbi.nih.gov/pub/geo/DATA/SOFT/by_series' # + <series_name>/<series_name>_family.soft.gz


def load_configuration(filename):
    string=open(filename,"r").read()
    string=normalize_newlines(string)
    code=compile(string,'<string>','single')
    exec(code)
    return data

class Series(dict):
    def __init__(self,name,data,logger):
        self.logger=logger
        self.data=data
        self.name=name
        self.samples=data[self.name]['samples']
        self.root=os.path.join(base_dir,name)
        self.soft_dir=os.path.join(self.root,'soft')
        self.miniml_dir=os.path.join(self.root,'miniml')
        self.miniml_platform_dir=os.path.join(self.miniml_dir,"platform")
        self.miniml_xml=self.name+"_family.xml"
        self.raw_dir=os.path.join(self.root,'raw')
        self.raw_dir_samples=os.path.join(self.raw_dir,'samples')
        self.dirs=[base_dir,self.root,self.soft_dir,self.miniml_dir,self.miniml_platform_dir,self.raw_dir,self.raw_dir_samples]
        self.miniml_map=lambda sample: sample+"-tbl-1.txt"
        self.miniml_all_filter=lambda member: re.search("GSM",member.name)!=None
        self.miniml_platform_filter=lambda member: re.search("GPL",member.name)!=None
        self.raw_map=lambda sample: sample+".CEL.gz"
        self.raw_all_filter=lambda member: re.search("CEL",member.name)!=None
        self.raw_tarball=self.name+"_RAW.tar"
        self.miniml_tarball=self.name+"_family.xml.tgz"
        self.grabber=URLGrabber()

    def has_raw_data(self):
        if self.data[self.name]['raw']=='yes':
            return True
        else:
            return False

    def prepare_dirs(self):
        for dir in self.dirs:
            if not (os.path.exists(dir)):
                print "creating %s ..." % dir
                os.mkdir(dir)

    def grab(self,url,filename):
        retry=False
        print "grabbing "+filename
        try:
            self.grabber.urlgrab(url,filename=filename,progress_obj=progress.TextMeter(fo=sys.stdout),reget='simple',timeout=TIMEOUT)
            print "done"
            self.logger.info(url+" grabbed")
            return True
        except IOError, error:
            if error.errno==4 and error.strerror.find("timed out")!=-1:
                retry=True
            elif error.errno==4 and (error.strerror.find("Requested Range Not Satisfiable")!=-1 or (error.strerror.find("invalid REST argument")!=-1)):
                self.logger.info("%s already downloaded",url)
                if FORCE_EXTRACTION:
                    return True
                else:
                    return False
            else:
                raise(error)
            
        except URLGrabError, error :
            message=error.args[1]
            # file is already completed but the server does not support SIZE command
            if re.search("Requested Range Not Satisfiable",message):
                self.logger.info("%s already downloaded",url)
                # extract from already downloaded files?
                if FORCE_EXTRACTION:
                    return True
                else:
                    return False
            elif re.search( "No such file or directory",message):
                self.logger.error("%s not found",url)
                return False
            elif re.search("invalid REST argument",message):
                return False
            else:
                print error
                sys.exit(1)

                
        if retry:
            print "timeout retrying..."
            self.grab(url,filename)


    def retrieve_soft(self):
        filename=self.name+"_family.soft.gz"
        url= soft_base_uri_by_series+"/"+self.name+"/"+filename
        path=os.path.join(self.soft_dir,filename)
        self.grab(url,path)


    def retrieve_miniml(self):
        filename=self.name+"_family.xml.tgz"
        url=miniml_base_uri_by_series+"/"+self.name+"/"+filename
        path= os.path.join(self.miniml_dir,filename)
        if self.grab(url,path):
            self.extract_stuff("miniml") #check correctness

    def retrieve_raw(self):
        filename=self.name+"_RAW.tar"
        url=raw_data_base_uri_by_series+"/"+self.name+"/"+filename
        path=os.path.join(self.raw_dir,filename)
        if self.grab(url,path):
            self.extract_stuff("raw")


    def extract_stuff(self,type):
        NORMALIZE_NAMES=False
        filename=self.__getattribute__(type+"_tarball")
        path=self.__getattribute__(type+"_dir")
        path=os.path.join(path,filename)
        tarball=tarfile.open(path)
        if type=='miniml':
            platform_files=filter(self.miniml_platform_filter,tarball.getmembers())
            tarball.extractall(path=self.miniml_platform_dir,members=platform_files)
            self.logger.debug("%d platform %s extracted from %s"%(len(platform_files),"file"+count(platform_files),tarball.name))
            tarball.extract(self.miniml_xml,path=self.miniml_dir)
            self.logger.debug("xml extracted from %s"%(tarball.name))
        if type=="raw":
            NORMALIZE_NAMES=True
            members=tarball.getmembers()
            
            if self.samples=='all':
                samples=filter(self.raw_all_filter,members)
            else:
                samples=map(self.raw_map,self.samples)
                samples=filter(lambda member: normalize_raw_and_compressed_sample(member.name) in samples, members)
            

            
            tarball.extractall(path=self.raw_dir_samples,members=samples)
            self.logger.info("%d  %s extracted from %s"%(len(samples),"sample"+count(len(samples)),tarball.name))

            if NORMALIZE_NAMES:
                for sample in samples:
                    os.rename(os.path.join(self.raw_dir_samples,sample.name),os.path.join(self.raw_dir_samples,normalize_raw_and_compressed_sample(sample.name)))

            if DECOMPRESSION:
                import gzip
                zfilenames=[os.path.join(self.raw_dir_samples, normalize_raw_and_compressed_sample(sample.name)) for sample in samples]
                for zfilename in zfilenames:
                    zfile=gzip.GzipFile(filename=zfilename)
                    filename=zfilename.replace(".gz","")
                    file=open(filename,"w")
                    file.write(zfile.read())
                    zfile.close()
                    file.close()
                    os.remove(zfilename)
                    self.logger.debug("decompressed %s to %s"% (zfilename,filename) )
