# Supplementary material for: A-MADMAN: Annotation-based microarray data meta-analysis tool
Source: BMC Bioinformatics. 2009 Jun 29;10:201. doi: 10.1186/1471-2105-10-201 (PMC2711946; doi:10.1186/1471-2105-10-201)
Supplement: Additional file 1 — A-MADMAN 1.4 source code. Version 1.4 of A-MADMAN source code. [file 1471-2105-10-201-S1.zip › amadman/amadman.iss]

[Setup]
AppName=A-MADMAN
AppVerName=A-MADMAN 0.94
DefaultDirName={userdocs}\a-madman
SourceDir=c:\nuam\dist
OutputDir=c:\a-madman-setup.exe
DefaultGroupName=A-MADMAN

[Files]
Source: "*"; DestDir: {app};  Excludes: ".git,*.pyc,*.pyo"; Flags: recursesubdirs
[Icons]
Name:"{group}\A-MADMAN"; Filename:"{app}\amadman.bat"; WorkingDir:"{app}"
[Code]

var
  RSelectionPage: TInputFileWizardPage;
  RGuessedPath: String;
  RPath: String;
  
procedure  InitializeWizard();
 var
    version: String;
    basepath: String;
begin
  RSelectionPage := CreateInputFilePage(wpSelectDir, 'Select Rterm.exe path',
     '',
      'My best guess is below if wrong choose the right path and click Next');
  RSelectionPage.Add('Location of Rterm.exe',
    'Executable Files|*.exe|All files|*.*', '.exe');
    RGuessedPath := '';
    RegQueryStringValue(HKEY_LOCAL_MACHINE,'SOFTWARE\R-core\R','InstallPath',basepath);
    RGuessedPath := basepath + '\bin\Rterm.exe'
    
    RSelectionPage.Values[0] := RGuessedPath;
end;


function NextButtonClick(CurPageID: Integer): Boolean;
begin
  if CurPageID = RSelectionPage.ID then
    begin
      RPath := RSelectionPage.Values[0];
    end;
    Result := True
end;
  
procedure CurStepChanged(CurStep: TSetupStep);
begin
  if CurStep = ssPostInstall then
  begin
    SaveStringToFile(ExpandConstant('{app}\')+'rconf.py', 'R_BIN="' + RPath + '"' + #13#10, False);
  end
end;
