# Supplementary material for: A-MADMAN: Annotation-based microarray data meta-analysis tool
Source: BMC Bioinformatics. 2009 Jun 29;10:201. doi: 10.1186/1471-2105-10-201 (PMC2711946; doi:10.1186/1471-2105-10-201)
Supplement: Additional file 1 — A-MADMAN 1.4 source code. Version 1.4 of A-MADMAN source code. [file 1471-2105-10-201-S1.zip › amadman/urls.py]

# Copyright 2008 Andrea Bisognin <andrea.bisognin@gmail.com>
#
# This file is part of amadman
# amadman is free software; you can redistribute it and/or modify
# it under the terms of the GNU General Public License as published by
# the Free Software Foundation; either version 3 of the License, or
# (at your option) any later version.
#
# amadman is distributed in the hope that it will be useful,
# but WITHOUT ANY WARRANTY; without even the implied warranty of
# MERCHANTABILITY or FITNESS FOR A PARTICULAR PURPOSE.  See the
# GNU General Public License for more details.
#
# You should have received a copy of the GNU General Public License
# along with this program.  If not, see <http://www.gnu.org/licenses/>.

from django.conf.urls.defaults import *
from django.contrib.auth.views import login,logout
from django.conf import settings
from django.contrib import admin
from django.views.generic.simple import direct_to_template
import ua_manager.urls
import myadmin
myadmin.autodiscover()

login_info={
    "template_name":"login.dhtml"
    }

logout_info={
    'next_page':'/amadman/'
    }


urlpatterns = patterns('',
                       (r'^$','ua_manager.views.views.redirect_to_index'),
                       url(r'^amadman/admin/(.*)', admin.site.root),
                       (r'^amadman/extract/$','ua_manager.views.views.extract'),
                       url(r'^amadman/$','ua_manager.views.views.index',name="ua_index"),
                       (r'^amadman/baskets/',include('ua_manager.urls.baskets')),
                       (r'^amadman/analyses/',include('ua_manager.urls.analyses')),
                       (r'^amadman/assign/',include('ua_manager.urls.assign')),
                       (r'^amadman/login/$',login,login_info),
                       (r'^amadman/logout/$',logout,logout_info),
                       url(r'^amadman/projects/$','ua_manager.views.views.projects_all',name="ua_projects"),
                       (r'^amadman/not_authorized/$',direct_to_template,{'template':'not_authorized.dhtml'}),
                       url(r'^amadman/choose-a-project/','ua_manager.views.views.choose_project',name="ua_choose_a_project"),
                       url(r'^amadman/series/',include('ua_manager.urls.series')),
                       url(r'^amadman/sample/(?P<id>\d+)/$','ua_manager.views.views.sample_details',name="ua_sample_details"),
                       url(r'^amadman/samples/',include('ua_manager.urls.samples')),
                       url(r'^amadman/tags/',include('ua_manager.urls.tags')),
                       url(r'^amadman/custom/',include('ua_manager.urls.custom')),
                       url(r'^amadman/results/(?P<path>.*)$','ua_manager.static.serve',{'document_root':settings.WORK_HOME,'show_indexes':True},name="ua_results"),
                       ) 

if settings.DEBUG:
    urlpatterns += patterns('',
                            (r'^stuff/(?P<path>.*)$','django.views.static.serve',{'document_root': settings.MEDIA_ROOT })
                            )
