# Supplementary material for: A-MADMAN: Annotation-based microarray data meta-analysis tool
Source: BMC Bioinformatics. 2009 Jun 29;10:201. doi: 10.1186/1471-2105-10-201 (PMC2711946; doi:10.1186/1471-2105-10-201)
Supplement: Additional file 1 — A-MADMAN 1.4 source code. Version 1.4 of A-MADMAN source code. [file 1471-2105-10-201-S1.zip › amadman/georc.example]

data={'GSE1004': {'samples': ['GSM15807',
                         'GSM15822',
                         'GSM15823',
                         'GSM15824',
                         'GSM15825',
                         'GSM15826',
                         'GSM15827',
                         'GSM15828',
                         'GSM15829',
                         'GSM15830',
                         ]},
      
      'GSE1786': {'samples': ['GSM30842',
		             'GSM30843',
			     'GSM30844',
			     'GSM30836',
			     'GSM30837',
			     'GSM30838',
		]},
  }							 
      
