# Supplementary material for: A-MADMAN: Annotation-based microarray data meta-analysis tool
Source: BMC Bioinformatics. 2009 Jun 29;10:201. doi: 10.1186/1471-2105-10-201 (PMC2711946; doi:10.1186/1471-2105-10-201)
Supplement: Additional file 1 — A-MADMAN 1.4 source code. Version 1.4 of A-MADMAN source code. [file 1471-2105-10-201-S1.zip › amadman/south/__init__.py]

"""
Temporary South module while we move directory structure.
"""
import sys, os
sys.path.insert(0, os.path.dirname(__file__))
raise DeprecationWarning("South has now moved to the south/ subdirectory. You will need to reconfigure your svn:external or library paths in your application. See http://south.aeracode.org/wiki/DirectoryMove for details.")
