# Supplementary material for: A-MADMAN: Annotation-based microarray data meta-analysis tool
Source: BMC Bioinformatics. 2009 Jun 29;10:201. doi: 10.1186/1471-2105-10-201 (PMC2711946; doi:10.1186/1471-2105-10-201)
Supplement: Additional file 1 — A-MADMAN 1.4 source code. Version 1.4 of A-MADMAN source code. [file 1471-2105-10-201-S1.zip › amadman/south/docs/CHANGELOG]

0.3
===

The yay-dependencies release.

New features:

 - Dependency support for migrations
 - Fields are now used for declaring columns and tables


0.2
===

The oh-i'm-sorry-mysql-users release.

New features:

 - MySQL support up to the same level as PostgreSQL
 - New --all option to ./manage.py startmigration, which creates a migration
   for every model in the given app. For project starts.
 - Project status upgraded to 'beta'. Next up, a colour-coded
   release level system.

Fixed bugs:

 - A few typos in various column methods
 - ManyToMany tables weren't created by startmigration migrations.

Known bugs:

 - None


0.1
===

Initial release.
