# Supplementary material for: A-MADMAN: Annotation-based microarray data meta-analysis tool
Source: BMC Bioinformatics. 2009 Jun 29;10:201. doi: 10.1186/1471-2105-10-201 (PMC2711946; doi:10.1186/1471-2105-10-201)
Supplement: Additional file 1 — A-MADMAN 1.4 source code. Version 1.4 of A-MADMAN source code. [file 1471-2105-10-201-S1.zip › amadman/south/setup.py]

#!/usr/bin/python

from setuptools import setup, find_packages

setup(
    name='South',
    version='0.5',
    description='South: Migrations for Django',
    long_description='South is an intelligent database migrations library for the Django web framework. It is database-independent and DVCS-friendly, as well as a whole host of other features.',
    author='Andrew Godwin & Andy McCurdy',
    author_email='south@aeracode.org',
    url='http://south.aeracode.org/',
    download_url='http://south.aeracode.org/wiki/Download',
    classifiers=[
        "Development Status :: 5 - Production/Stable",
        "Framework :: Django",
        "Intended Audience :: Developers",
        "Intended Audience :: System Administrators",
        "Intended Audience :: System Administrators",
        "License :: OSI Approved :: Apache Software License",
        "Operating System :: OS Independent",
        "Topic :: Software Development"
    ],
    packages=["south", "south.db", "south.management", "south.management.commands", "south.tests", "south.tests.fakeapp", "south.tests.fakeapp.migrations"],
)
