# Supplementary material for: A-MADMAN: Annotation-based microarray data meta-analysis tool
Source: BMC Bioinformatics. 2009 Jun 29;10:201. doi: 10.1186/1471-2105-10-201 (PMC2711946; doi:10.1186/1471-2105-10-201)
Supplement: Additional file 1 — A-MADMAN 1.4 source code. Version 1.4 of A-MADMAN source code. [file 1471-2105-10-201-S1.zip › amadman/south/south/__init__.py]

"""
South - Useable migrations for Django apps
"""

__version__ = "0.5"
__authors__ = ["Andrew Godwin <andrew@aeracode.org>", "Andy McCurdy <andy@andymccurdy.com>"]
