# Supplementary material for: A-MADMAN: Annotation-based microarray data meta-analysis tool
Source: BMC Bioinformatics. 2009 Jun 29;10:201. doi: 10.1186/1471-2105-10-201 (PMC2711946; doi:10.1186/1471-2105-10-201)
Supplement: Additional file 1 — A-MADMAN 1.4 source code. Version 1.4 of A-MADMAN source code. [file 1471-2105-10-201-S1.zip › amadman/south/south/tests/fakeapp/migrations/0003_alter_spam.py]

from south.db import db
from django.db import models

class Migration:
    
    def forwards(self):
        
        db.alter_column("southtest_spam", 'name', models.CharField(max_length=255, null=True))
    
    def backwards(self):
        
        db.alter_column("southtest_spam", 'name', models.CharField(max_length=255))
