# Supplementary material for: A-MADMAN: Annotation-based microarray data meta-analysis tool
Source: BMC Bioinformatics. 2009 Jun 29;10:201. doi: 10.1186/1471-2105-10-201 (PMC2711946; doi:10.1186/1471-2105-10-201)
Supplement: Additional file 1 — A-MADMAN 1.4 source code. Version 1.4 of A-MADMAN source code. [file 1471-2105-10-201-S1.zip › amadman/south/south/tests/fakeapp/models.py]

# -*- coding: UTF-8 -*-

from django.db import models
from django.contrib.auth.models import User

# An empty case.
class Other1(models.Model): pass

# Nastiness.
class HorribleModel(models.Model):
    "A model to test the edge cases of model parsing"
    
    # First, some nice fields
    name = models.CharField(max_length=255)
    short_name = models.CharField(max_length=50)
    slug = models.SlugField(unique=True)
    
    # A ForeignKey, to a model above, and then below
    o1 = models.ForeignKey(Other1)
    o2 = models.ForeignKey('Other2')
    
    # Now to something outside
    user = models.ForeignKey(User, related_name="horribles")
    
    # Unicode!
    code = models.CharField(max_length=25, default="↑↑↓↓←→←→BA")
    
    # Time to get nasty. Define a non-field choices, and use it
    choices = [('hello', '1'), ('world', '2')]
    choiced = models.CharField(max_length=20, choices=choices)
    
    class Meta:
        db_table = "my_fave"
        verbose_name = "Dr. Strangelove," + \
                     """or how I learned to stop worrying
and love the bomb"""
    
    # Now spread over multiple lines
    multiline = \
              models.TextField(
        )
    
# Special case.
class Other2(models.Model):
    # Try loading a field without a newline after it (inspect hates this)
    close_but_no_cigar = models.PositiveIntegerField(primary_key=True)
