# Supplementary material for: A-MADMAN: Annotation-based microarray data meta-analysis tool
Source: BMC Bioinformatics. 2009 Jun 29;10:201. doi: 10.1186/1471-2105-10-201 (PMC2711946; doi:10.1186/1471-2105-10-201)
Supplement: Additional file 1 — A-MADMAN 1.4 source code. Version 1.4 of A-MADMAN source code. [file 1471-2105-10-201-S1.zip › amadman/south/south/db/sql_server/pyodbc.py]

from django.db import connection
from django.db.models.fields import *
from south.db import generic

class DatabaseOperations(generic.DatabaseOperations):
    """
    django-pyodbc (sql_server.pyodbc) implementation of database operations.
    """
    
    add_column_string = 'ALTER TABLE %s ADD %s;'
    alter_string_set_type = 'ALTER COLUMN %(column)s %(type)s'
    allows_combined_alters = False
    delete_column_string = 'ALTER TABLE %s DROP COLUMN %s;'

    def create_table(self, table_name, fields):
        # Tweak stuff as needed
        for name,f in fields:
            if isinstance(f, BooleanField):
                if f.default == True:
                    f.default = 1
                if f.default == False:
                    f.default = 0

        # Run
        generic.DatabaseOperations.create_table(self, table_name, fields)
