# Supplementary material for: A-MADMAN: Annotation-based microarray data meta-analysis tool
Source: BMC Bioinformatics. 2009 Jun 29;10:201. doi: 10.1186/1471-2105-10-201 (PMC2711946; doi:10.1186/1471-2105-10-201)
Supplement: Additional file 1 — A-MADMAN 1.4 source code. Version 1.4 of A-MADMAN source code. [file 1471-2105-10-201-S1.zip › amadman/south/south/db/__init__.py]

# Establish the common DatabaseOperations instance, which we call 'db'.
# This code somewhat lifted from django evolution
from django.conf import settings
import sys
module_name = ['south.db', settings.DATABASE_ENGINE]
try:
    module = __import__('.'.join(module_name),{},{},[''])
except ImportError:
    sys.stderr.write("There is no South database module for the engine '%s'. Please either choose a supported one, or remove South from INSTALLED_APPS.\n" % settings.DATABASE_ENGINE)
    sys.exit(1)
db = module.DatabaseOperations()
