# Supplementary material for: A-MADMAN: Annotation-based microarray data meta-analysis tool
Source: BMC Bioinformatics. 2009 Jun 29;10:201. doi: 10.1186/1471-2105-10-201 (PMC2711946; doi:10.1186/1471-2105-10-201)
Supplement: Additional file 1 — A-MADMAN 1.4 source code. Version 1.4 of A-MADMAN source code. [file 1471-2105-10-201-S1.zip › amadman/south/south/models.py]

from django.db import models

class MigrationHistory(models.Model):
    app_name = models.CharField(max_length=255)
    migration = models.CharField(max_length=255)
    applied = models.DateTimeField(blank=True, null=True)

    @classmethod
    def for_migration(cls, app_name, migration):
        try:
            return cls.objects.get(
                app_name = app_name,
                migration = migration,
            )
        except cls.DoesNotExist:
            return cls(
                app_name = app_name,
                migration = migration,
            )
