# Supplementary material for: A-MADMAN: Annotation-based microarray data meta-analysis tool
Source: BMC Bioinformatics. 2009 Jun 29;10:201. doi: 10.1186/1471-2105-10-201 (PMC2711946; doi:10.1186/1471-2105-10-201)
Supplement: Additional file 1 — A-MADMAN 1.4 source code. Version 1.4 of A-MADMAN source code. [file 1471-2105-10-201-S1.zip › amadman/south/south/management/commands/syncdb.py]

from django.core.management.base import NoArgsCommand, BaseCommand 
from django.core.management.color import no_style
from django.utils.datastructures import SortedDict
from optparse import make_option
from south import migration
from django.core.management.commands import syncdb
from django.conf import settings
from django.db import models
from django.db.models.loading import cache
from django.core import management
import sys

def get_app_name(app):
    return '.'.join( app.__name__.split('.')[0:-1] )

class Command(NoArgsCommand):
    option_list = NoArgsCommand.option_list + (
        make_option('--noinput', action='store_false', dest='interactive', default=True,
            help='Tells Django to NOT prompt the user for input of any kind.'),
        make_option('--migrate', action='store_true', dest='migrate', default=False,
            help='Tells South to also perform migrations after the sync. Default for during testing, and other internal calls.'),
    )
    if '--verbosity' not in [opt.get_opt_string() for opt in BaseCommand.option_list]:
        option_list += (
            make_option('--verbosity', action='store', dest='verbosity', default='1',
            type='choice', choices=['0', '1', '2'],
            help='Verbosity level; 0=minimal output, 1=normal output, 2=all output'),
        )
    help = "Create the database tables for all apps in INSTALLED_APPS whose tables haven't already been created, except those which use migrations."

    def handle_noargs(self, **options):
        # Work out what uses migrations and so doesn't need syncing
        apps_needing_sync = []
        apps_migrated = []
        for app in models.get_apps():
            app_name = get_app_name(app)
            migrations = migration.get_app(app)
            if migrations is None:
                apps_needing_sync.append(app_name)
            else:
                # This is a migrated app, leave it
                apps_migrated.append(app_name)
        verbosity = int(options.get('verbosity', 0))
        # Run syncdb on only the ones needed
        if verbosity > 0:
            print "Syncing..."
        old_installed, settings.INSTALLED_APPS = settings.INSTALLED_APPS, apps_needing_sync
        old_app_store, cache.app_store = cache.app_store, SortedDict([
            (k, v) for (k, v) in cache.app_store.items()
            if get_app_name(k) in apps_needing_sync
        ])
        syncdb.Command().execute(**options)
        settings.INSTALLED_APPS = old_installed
        cache.app_store = old_app_store
        # Migrate if needed
        if options.get('migrate', True):
            if verbosity > 0:
                print "Migrating..."
            management.call_command('migrate', **options)
        # Be obvious about what we did
        if verbosity > 0:
            print "\nSynced:\n > %s" % "\n > ".join(apps_needing_sync)
        
        if options.get('migrate', True):
            if verbosity > 0:
                print "\nMigrated:\n - %s" % "\n - ".join(apps_migrated)
        else:
            if verbosity > 0:
                print "\nNot synced (use migrations):\n - %s" % "\n - ".join(apps_migrated)
                print "(use ./manage.py migrate to migrate these)"
