# Supplementary material for: A-MADMAN: Annotation-based microarray data meta-analysis tool
Source: BMC Bioinformatics. 2009 Jun 29;10:201. doi: 10.1186/1471-2105-10-201 (PMC2711946; doi:10.1186/1471-2105-10-201)
Supplement: Additional file 1 — A-MADMAN 1.4 source code. Version 1.4 of A-MADMAN source code. [file 1471-2105-10-201-S1.zip › amadman/localconf-skeleton.py]

NUAM_HOME=""
DATA_HOME=""
WORK_HOME=""
DEBUG = False
TEMPLATE_DEBUG = DEBUG
DATABASE_ENGINE = ''           # 'postgresql_psycopg2', 'postgresql', 'mysql', 'sqlite3' or 'ado_mssql'.
DATABASE_NAME = ''             # Or path to database file if using sqlite3.
DATABASE_USER = ''             # Not used with sqlite3.
DATABASE_PASSWORD = ''         # Not used with sqlite3.
DATABASE_HOST = ''             # Set to empty string for localhost. Not used with sqlite3.
DATABASE_PORT = ''             # Set to empty string for default. Not used with sqlite3.
MEDIA_URL = 'http://yourhost.yourdomain/media'
R_BIN=''
DEVEL_BASE_URL = 'http://127.0.0.1:8000/'
# URL prefix for admin media -- CSS, JavaScript and images. Make sure to use a
# trailing slash.
# Examples: "http://foo.com/media/", "/media/".
ADMIN_MEDIA_PREFIX = '/admin_media/'
LOG_DIR='/tmp'
CACHE_BACKEND='db://cache'
CACHE_TIME=60*60
