# Supplementary material for: A-MADMAN: Annotation-based microarray data meta-analysis tool
Source: BMC Bioinformatics. 2009 Jun 29;10:201. doi: 10.1186/1471-2105-10-201 (PMC2711946; doi:10.1186/1471-2105-10-201)
Supplement: Additional file 1 — A-MADMAN 1.4 source code. Version 1.4 of A-MADMAN source code. [file 1471-2105-10-201-S1.zip › amadman/settings.py]

# Copyright 2008 Andrea Bisognin <andrea.bisognin@gmail.com>
#
# This file is part of amadman
# amadman is free software; you can redistribute it and/or modify
# it under the terms of the GNU General Public License as published by
# the Free Software Foundation; either version 3 of the License, or
# (at your option) any later version.
#
# amadman is distributed in the hope that it will be useful,
# but WITHOUT ANY WARRANTY; without even the implied warranty of
# MERCHANTABILITY or FITNESS FOR A PARTICULAR PURPOSE.  See the
# GNU General Public License for more details.
#
# You should have received a copy of the GNU General Public License
# along with this program.  If not, see <http://www.gnu.org/licenses/>.

# Django settings for amadman project.
import os,sys
from localconf import *

sys.path.insert(0,os.path.join(os.path.dirname(__file__),"south"))

SUPPORTED_CHIPS=(
    'hgu95av2',
    'hgu95b',
    'hgu95c',
    'hgu95d',
    'hgu95e',
    'hgu133a',
    'hgu133b',
    'hgu133plus2'
    )
    
CHIP_META_DATA={
    'hgu95av2': {
        'siblings':['hgu95b','hgu95c','hgu95d','hgu95e']
        },
    'hgu95b': {
        'siblings':['hgu95av2','hgu95c','hgu95d','hgu95e']
        },
    'hgu95c':{
        'siblings':['hgu95av2','hgu95b','hgu95d','hgu95e']
        },
    'hgu95d':{
        'siblings':['hgu95av2','hgu95b','hgu95c','hgu95e']
        },
    'hgu95e':{
        'siblings':['hgu95av2','hgu95b','hgu95c','hgu95d']
        },
    'hgu133a':{
        'siblings':['hgu133b']
        },
    'hgu133b':{
        'siblings':['hgu133a']
        },
    'hgu133plus2':{
        'siblings':[]
        }
}


ADMINS = (
     ('Bisio', 'andrea.bisognin@gmail.com'),
)

MANAGERS = ADMINS


# Local time zone for this installation. Choices can be found here:
# http://www.postgresql.org/docs/8.1/static/datetime-keywords.html#DATETIME-TIMEZONE-SET-TABLE
# although not all variations may be possible on all operating systems.
# If running in a Windows environment this must be set to the same as your
# system time zone.
TIME_ZONE = 'Europe/Rome'

# Language code for this installation. All choices can be found here:
# http://www.w3.org/TR/REC-html40/struct/dirlang.html#langcodes
# http://blogs.law.harvard.edu/tech/stories/storyReader$15
LANGUAGE_CODE = 'en-us'

SITE_ID = 1

# If you set this to False, Django will make some optimizations so as not
# to load the internationalization machinery.
USE_I18N = True

# Absolute path to the directory that holds media.
# Example: "/home/media/media.lawrence.com/"
MEDIA_ROOT =  os.path.join(NUAM_HOME,"ua_manager","media")


# Make this unique, and don't share it with anybody.
SECRET_KEY = '$1-(rln6b)ab)4!b!g@st-f#w$(^_j=l!@&faukcjq)^j1)j&a'

# List of callables that know how to import templates from various sources.
TEMPLATE_LOADERS = (
    'django.template.loaders.filesystem.load_template_source',
    'django.template.loaders.app_directories.load_template_source',
#     'django.template.loaders.eggs.load_template_source',
)

MIDDLEWARE_CLASSES = (
    'django.middleware.common.CommonMiddleware',
    'django.contrib.sessions.middleware.SessionMiddleware',
    'django.contrib.auth.middleware.AuthenticationMiddleware',
    'django.middleware.doc.XViewMiddleware',
)

ROOT_URLCONF = 'urls'

TEMPLATE_DIRS = (
    # Put strings here, like "/home/html/django_templates" or "C:/www/django/templates".
    # Always use forward slashes, even on Windows.
    # Don't forget to use absolute paths, not relative paths.
    os.path.join(NUAM_HOME,"ua_manager","templates")
)


INSTALLED_APPS = (
    'django.contrib.auth',
    'django.contrib.contenttypes',
    'django.contrib.sessions',
    'django.contrib.sites',
    'ua_manager',
    'django.contrib.admin',
    'mtasyncdaemon',
)

ADMIN_ENABLED_APPS = (
    'ua_manager',
    )

CUSTOM_ITEMS_PER_PAGE=20

#weights for tag cloud
WEIGHTS = [1,1.3,1.6,1.9,2.2,2.5,2.7]

BUILTIN_WORKFLOWS={
    'base.rtmpl':'vanilla',
    'just_rma.rtmp':'justRMA'
    }
