# Supplementary material for: A-MADMAN: Annotation-based microarray data meta-analysis tool
Source: BMC Bioinformatics. 2009 Jun 29;10:201. doi: 10.1186/1471-2105-10-201 (PMC2711946; doi:10.1186/1471-2105-10-201)
Supplement: Additional file 1 — A-MADMAN 1.4 source code. Version 1.4 of A-MADMAN source code. [file 1471-2105-10-201-S1.zip › amadman/start.py]

import os
import sys

os.environ[ 'DJANGO_SETTINGS_MODULE' ] = "settings"

import settings
from cherrypy import wsgiserver
import cherrypy 
import webbrowser
from django.core.handlers.wsgi import WSGIHandler
from django.core.servers.basehttp import AdminMediaHandler

if __name__ == "__main__":
    print "to exit close this window."
    
    cherrypy.config.update({
            'environment':'production',
            'log.error_file':'site.log',
            'log.screen':True,
            })

    try:
        full_media_path = os.path.dirname(os.path.abspath(sys.argv[0]))+settings.ADMIN_MEDIA_PREFIX

        cherrypy.tree.graft(
            AdminMediaHandler(
                WSGIHandler(),
                media_dir=full_media_path
                ),
            '/'
            )
        
        cherrypy.server.socket_port=8000
        cherrypy.engine.start()
	while True:
		pass

    except KeyboardInterrupt:
        cherrypy.server.stop()
        cherrypy.engine.stop()

        
