# Supplementary material for: A-MADMAN: Annotation-based microarray data meta-analysis tool
Source: BMC Bioinformatics. 2009 Jun 29;10:201. doi: 10.1186/1471-2105-10-201 (PMC2711946; doi:10.1186/1471-2105-10-201)
Supplement: Additional file 1 — A-MADMAN 1.4 source code. Version 1.4 of A-MADMAN source code. [file 1471-2105-10-201-S1.zip › amadman/mtasyncdaemon/mtasyncd.py]

#!/usr/bin/env python

import os

WINDOZ = False

platform = os.sys.platform
if platform == "win32":
    WINDOZ = True

import settings
import time
import sys
import subprocess
import logging
import threading
if not WINDOZ:
    import signal
    import daemonize
import Queue
from models import Job

CHILDREN_MAX=2
DEBUG=True
DEBUG_TO_STDERR=False
DEBUG_LEVEL=logging.INFO
DEBUG_VERBOSE=False
DONE=False
if not WINDOZ:
	DEVNULL=open("/dev/null","rw")
if hasattr(settings,"MTASYNCD_LOG"):
    LOG_FILE_NAME=settings.MTASYNCD_LOG
else:
    if not WINDOZ:
            LOG_FILE_NAME="/tmp/mtasyncd.log"
    else:
            LOG_FILE_NAME="C:\\mtasyncd.log"
SLEEP_TIME=2

inQueue=Queue.Queue(CHILDREN_MAX)


class PythonWorker(threading.Thread):
    def __init__(self,job):
        self.job=job
        threading.Thread.__init__(self)

    def execute_python_function(self,module_name,function_name,args,keywords):
        if module_name.find(".") != -1:
            module=__import__(module_name,globals(),locals(),[module_name.rsplit(".",1)[1]],-1)
        else:
            module=__import__(module_name)
        logger.debug("imported module %s named %s "% (module,module_name) )
        function=module.__getattribute__(function_name)
        exit_status=function(*args,**keywords)
        return exit_status


    def run_callback(self,job,exit_status,error):
        module_name , function_name = job.callback.rsplit(".",1)
        args=job.callbackargs.split()
        args.append(job)
        args.append(exit_status)
        args.append(error)
        keywords={}
        self.execute_python_function(module_name,function_name,args,keywords)


    def run(self):
        module_name , function_name = self.job.command.rsplit(".",1)
        error=""
        args=self.job.args.split()
        keywords={'logger':logger}
        logger.info("starting job %d" % self.job.id)
        logger.debug(python_job_summary % (self.job.id,self.job.command,self.job.args,self.job.callback,self.job.callbackargs))
        try:
            exit_status=self.execute_python_function(module_name,function_name,args,keywords)
        except Exception, ex:
            logger.exception("got exception!")
            error=ex.message
            exit_status=-1
        logger.info("done job %d with exit status %d" % (self.job.id,exit_status))

        if exit_status == 0:
            self.job.status=Job.DONE
        else:
            self.job.status=Job.ERROR

        self.job.save()

        if self.job.callback:
            self.run_callback(self.job,exit_status,error)


class ExternalWorker(threading.Thread):
    def __init__(self,job):
        self.job=job
        threading.Thread.__init__(self)

    def run(self):
        log=open(os.path.join(self.job.workdir,"log.txt"),"w")
        logger.info("starting job %d",self.job.id)
        logger.debug(external_job_summary % (self.job.id,self.job.command,self.job.args,self.job.workdir))
        if WINDOZ:
            shell=False
        else:
            shell=True

        exit_status=subprocess.Popen(self.job.command+self.job.args,shell=shell,stderr=log,stdout=log).wait()
        log.close()
        if exit_status == 0:
            self.job.status=Job.DONE
        else:
            self.job.status=Job.ERROR
        self.job.save()
        logger.info("done job %d with exit status %d" % (self.job.id,exit_status))


class Master(threading.Thread):

    def process(self,job):
        print "running job: " + str(job.id )
        job.status=Job.RUNNING
        job.save()
        if not job.external:
            worker=PythonWorker(job)
            worker.start()
            worker.join()
        else:
            worker=ExternalWorker(job)
            worker.start()
            worker.join()
        print "DONE"

        
        
    def run(self):
        print "starting worker"
        while not DONE:
            try:
                job=inQueue.get(block=True,timeout=10)
                self.process(job)
            except Queue.Empty:
                pass

        try:
            job=inQueue.get(block=False)
            self.process(job)
        except Queue.Empty:
            pass

external_job_summary="""job %d summary:
command=%s
args=%s
workdir=%s
"""

python_job_summary="""job %d summary
function=%s
args=%s
callback=%s
callback args=%s
"""

logger=logging.getLogger('asyncd')
handler=logging.FileHandler(LOG_FILE_NAME)
    
formatter=logging.Formatter('%(asctime)s %(levelname)s %(message)s')
handler.setFormatter(formatter)
logger.addHandler(handler)
if DEBUG_TO_STDERR:
    stderr_handler=logging.StreamHandler()
    stderr_handler.setFormatter(formatter)
    logger.addHandler(stderr_handler)
logger.setLevel(DEBUG_LEVEL)


logger.info('mtasyncd starting...')

def get_job():
    jobs=Job.objects.filter(status=Job.WAITING)
    if jobs:
        for job in jobs:
            if not job.has_a_chance():
                job.status=Job.ABORTED
                job.save()
            if job.is_runnable():
                return job
    else:
        return None

    return None

if not WINDOZ:
    def stop_handler(signal_number,stack_frame):
        global DONE
        DONE=True


def main():
    children=[]
    if not WINDOZ:
        signal.signal(signal.SIGUSR1,stop_handler)
    for x in xrange(CHILDREN_MAX):
        master=Master()
        children.append( master )
        master.start(
)
    while True:
        if DEBUG_VERBOSE:
            logger.setLevel(logging.DEBUG)

        if not DONE:
            if not inQueue.full():
                job=get_job()
                if job:
                    inQueue.put(job)

        
        if DONE: 
            if DEBUG:
                print "exiting..."

            for child in children:
                child.join()
            
            logger.info("mtasyncd terminated")
            sys.exit()
            
        time.sleep(SLEEP_TIME)


def init():
    if not WINDOZ:
        try:
            daemonize.start(main,debug=DEBUG,lockfilename="/tmp/mtasyncd.lock",pidfilename="/tmp/mtasyncd.pid")
        except IOError, e:
            if e.errno==11:
                if DEBUG:
                    print "Another instance of asyncd seems up and running...\nIn case of a stale lock file please delete /tmp/mtasyncd.lock"
                logger.error("Another istance is running")
                sys.exit()
            else:
                raise e

    else:
        main()
