# Supplementary material for: A-MADMAN: Annotation-based microarray data meta-analysis tool
Source: BMC Bioinformatics. 2009 Jun 29;10:201. doi: 10.1186/1471-2105-10-201 (PMC2711946; doi:10.1186/1471-2105-10-201)
Supplement: Additional file 1 — A-MADMAN 1.4 source code. Version 1.4 of A-MADMAN source code. [file 1471-2105-10-201-S1.zip › amadman/mtasyncdaemon/migrations/0001_initial.py]

from south.db import db
from mtasyncdaemon.models import *

class Migration:
    
    def forwards(self):
        
        QUEUED  = 0
        WAITING = 1
        RUNNING = 2
        DONE = 3
        ERROR = 4
        ABORTED = 5

        STATA=((QUEUED,"queued"),
               (WAITING,"waiting"),
               (RUNNING,"running"),
               (DONE,"done"),
               (ERROR,"error"),
               (ABORTED,"aborted"),
               )
        # Mock Models
        User = db.mock_model(model_name='User', db_table='auth_user', db_tablespace='', pk_field_name='id', pk_field_type=models.AutoField)
        
        # Model 'Job'
        db.create_table('mtasyncdaemon_job', (
            ('id', models.AutoField(verbose_name='ID', primary_key=True, auto_created=True)),
            ('external', models.BooleanField()),
            ('command', models.TextField()),
            ('args', models.TextField()),
            ('status', models.IntegerField(choices=STATA)),
            ('workdir', models.TextField()),
            ('callback', models.TextField()),
            ('callbackargs', models.TextField()),
            ('user', models.ForeignKey(User)),
        ))
        # Mock Models
        Job = db.mock_model(model_name='Job', db_table='mtasyncdaemon_job', db_tablespace='', pk_field_name='id', pk_field_type=models.AutoField)
        Job = db.mock_model(model_name='Job', db_table='mtasyncdaemon_job', db_tablespace='', pk_field_name='id', pk_field_type=models.AutoField)
        
        # M2M field 'Job.dependencies'
        db.create_table('mtasyncdaemon_job_dependencies', (
            ('id', models.AutoField(verbose_name='ID', primary_key=True, auto_created=True)),
            ('from_job', models.ForeignKey(Job, null=False)),
            ('to_job', models.ForeignKey(Job, null=False))
        )) 
        
        db.send_create_signal('mtasyncdaemon', ['Job'])
    
    def backwards(self):
        db.delete_table('mtasyncdaemon_job_dependencies')
        db.delete_table('mtasyncdaemon_job')
        
