# Supplementary material for: A-MADMAN: Annotation-based microarray data meta-analysis tool
Source: BMC Bioinformatics. 2009 Jun 29;10:201. doi: 10.1186/1471-2105-10-201 (PMC2711946; doi:10.1186/1471-2105-10-201)
Supplement: Additional file 1 — A-MADMAN 1.4 source code. Version 1.4 of A-MADMAN source code. [file 1471-2105-10-201-S1.zip › amadman/mtasyncdaemon/models.py]

from django.db import models
from django.contrib.auth.models import  User

class Job(models.Model):
    QUEUED  = 0
    WAITING = 1
    RUNNING = 2
    DONE = 3
    ERROR = 4
    ABORTED = 5
    DELETING = 6
    DELETED = 7
    
    STATA=((QUEUED,"queued"),
           (WAITING,"waiting"),
           (RUNNING,"running"),
           (DONE,"done"),
           (ERROR,"error"),
           (ABORTED,"aborted"),
           (DELETING, "deleting"),
           (DELETED, "deleted"),
           )

    external=models.BooleanField()
    command=models.TextField()
    args=models.TextField()
    status=models.IntegerField(choices=STATA)
    workdir=models.TextField()
    callback=models.TextField()
    callbackargs=models.TextField()
    user=models.ForeignKey(User)
    dependencies=models.ManyToManyField('self',symmetrical=False)

    def __unicode__(self):
        return self.command + ";" + str(self.get_status_display()) + ";" + self.workdir

    def add_dependency(self,job):
        self.save()
        self.dependencies.add(job)
        self.save()

    def is_runnable(self):
        dependencies=self.dependencies.get_query_set()
        stata=[job.status == self.DONE for job in dependencies]
        return sum(stata) == len(stata)
        
    def has_a_chance(self):
        dependencies=self.dependencies.get_query_set()
        stata=[job.status == self.ERROR or job.status == self.ABORTED for job in dependencies]
        return sum(stata) == 0
    
