# Supplementary material for: A-MADMAN: Annotation-based microarray data meta-analysis tool
Source: BMC Bioinformatics. 2009 Jun 29;10:201. doi: 10.1186/1471-2105-10-201 (PMC2711946; doi:10.1186/1471-2105-10-201)
Supplement: Additional file 1 — A-MADMAN 1.4 source code. Version 1.4 of A-MADMAN source code. [file 1471-2105-10-201-S1.zip › amadman/mtasyncdaemon/management/commands/mtasyncd.py]

from optparse import make_option
from django.core.management.base import BaseCommand
from django.conf import settings
import mtasyncdaemon.mtasyncd
import os

WINDOZ = False
platform = os.sys.platform
if platform == "win32":
    WINDOZ = True

PIDFILE="/tmp/mtasyncd.pid"


class Command(BaseCommand):
    option_list = BaseCommand.option_list + (
        make_option("-v","--verbose",action="store_true",dest="verbose"),
        make_option("-s","--start",action="store_true",dest="start",help="starts mtasyncdaemon"),
        make_option("-t","--stop",action="store_true",dest="stop",help="stops mtasyncdaemon"),
        make_option("-d","--debug",action="store_true",dest="debug",help="enable debug mode in mtasyncdaemon")
        )

    help="start, stop, restart and send signals to mtasyncdaemon"
    args=""

    def get_server_pid(self):
        return int(open(PIDFILE).read())

    def handle(self,*args,**options):
        _verbose=options.get("verbose")
        _start=options.get("start")
        _stop=options.get("stop")
        _debug=options.get("debug")

        if _start:
			print "starting"
			if not WINDOZ:
				pid=os.fork()
				if pid==0:
					mtasyncdaemon.mtasyncd.init()
                        else:
                             mtasyncdaemon.mtasyncd.init()
        if _stop:
            pid=self.get_server_pid()
            os.kill(pid,10)
            
        if _debug:
            pid=self.get_server_pid()
            os.kill(pid,12)
